# Supplementary material for: Radius additivity score: a novel combination index for tumour growth inhibition in fixed-dose xenograft studies
Source: Front Pharmacol. 2023 Oct 13;14:1272058. doi: 10.3389/fphar.2023.1272058 (PMC10603293; doi:10.3389/fphar.2023.1272058)
Supplement: Supplementary file 1 [file DataSheet1.ZIP]

Archive with 92 entries (85 files):
- code_complete/
- code_complete/.Rhistory
- code_complete/compare_TGI_ra_model_based.R
- code_complete/data/
- code_complete/data/desktop.ini
- code_complete/data/novartis_volumes.csv
- code_complete/data/novartis_volumes_curated.csv
- code_complete/data_curation.R
- code_complete/desktop.ini
- code_complete/drugs.csv
- code_complete/PD_model_synergy_2.R
- code_complete/plot_data.R
- code_complete/readme.txt
- code_complete/results_comp_RA_vs_PD_model/
- code_complete/results_comp_RA_vs_PD_model/desktop.ini
- code_complete/results_comp_RA_vs_PD_model/TGI_comparison.csv
- code_complete/results_comp_RA_vs_PD_model/TGI_RA_vs_TGI_PD_model.png
- code_complete/results_PD_models_synergy_2/
- code_complete/results_PD_models_synergy_2/BRCA_BYL719_LEE011.png
- code_complete/results_PD_models_synergy_2/BRCA_BYL719_LJM716.png
- code_complete/results_PD_models_synergy_2/BRCA_LJM716_trastuzumab.png
- code_complete/results_PD_models_synergy_2/CM_BKM120_encorafenib.png
- code_complete/results_PD_models_synergy_2/CM_encorafenib_binimetinib.png
- code_complete/results_PD_models_synergy_2/CM_LEE011_binimetinib.png
- code_complete/results_PD_models_synergy_2/CM_LEE011_encorafenib.png
- code_complete/results_PD_models_synergy_2/CRC_BKM120_LJC049.png
- code_complete/results_PD_models_synergy_2/CRC_BYL719_binimetinib.png
- code_complete/results_PD_models_synergy_2/CRC_BYL719_cetuximab.png
- code_complete/results_PD_models_synergy_2/CRC_BYL719_encorafenib.png
- code_complete/results_PD_models_synergy_2/CRC_cetuximab_encorafenib.png
- code_complete/results_PD_models_synergy_2/desktop.ini
- code_complete/results_PD_models_synergy_2/GC_BYL719_HSP990.png
- code_complete/results_PD_models_synergy_2/GC_BYL719_LJM716.png
- code_complete/results_PD_models_synergy_2/GC_INC280_trastuzumab.png
- code_complete/results_PD_models_synergy_2/GC_LEE011_everolimus.png
- code_complete/results_PD_models_synergy_2/GC_LJM716_trastuzumab.png
- code_complete/results_PD_models_synergy_2/NSCLC_BKM120_binimetinib.png
- code_complete/results_PD_models_synergy_2/NSCLC_BYL719_LGH447.png
- code_complete/results_PD_models_synergy_2/PDAC_BKM120_binimetinib.png
- code_complete/results_PD_models_synergy_2/PDAC_INC424_binimetinib.png
- code_complete/results_PD_models_synergy_2/TGI_pred_model.csv
- code_complete/results_plot_data/
- code_complete/results_plot_data/BRCA_BYL719_LEE011.png
- code_complete/results_plot_data/BRCA_BYL719_LJM716.png
- code_complete/results_plot_data/BRCA_LJM716_trastuzumab.png
- code_complete/results_plot_data/CM_BKM120_encorafenib.png
- code_complete/results_plot_data/CM_encorafenib_binimetinib.png
- code_complete/results_plot_data/CM_LEE011_binimetinib.png
- code_complete/results_plot_data/CM_LEE011_encorafenib.png
- code_complete/results_plot_data/CRC_BKM120_binimetinib.png
- code_complete/results_plot_data/CRC_BKM120_LJC049.png
- code_complete/results_plot_data/CRC_BYL719_binimetinib.png
- code_complete/results_plot_data/CRC_BYL719_cetuximab.png
- code_complete/results_plot_data/CRC_BYL719_encorafenib.png
- code_complete/results_plot_data/CRC_cetuximab_encorafenib.png
- code_complete/results_plot_data/CRC_INC424_binimetinib.png
- code_complete/results_plot_data/desktop.ini
- code_complete/results_plot_data/GC_BYL719_HSP990.png
- code_complete/results_plot_data/GC_BYL719_LJM716.png
- code_complete/results_plot_data/GC_INC280_trastuzumab.png
- code_complete/results_plot_data/GC_LEE011_everolimus.png
- code_complete/results_plot_data/GC_LJM716_trastuzumab.png
- code_complete/results_plot_data/NSCLC_BKM120_binimetinib.png
- code_complete/results_plot_data/NSCLC_BYL719_LGH447.png
- code_complete/results_plot_data/PDAC_BKM120_binimetinib.png
- code_complete/results_plot_data/PDAC_INC424_binimetinib.png
- code_complete/results_TGI_combi_2/
- code_complete/results_TGI_combi_2/calc_TGI_all.png
- code_complete/results_TGI_combi_2/calc_TGI_all_hist.png
- code_complete/results_TGI_combi_2/calc_TGI_strat.png
- code_complete/results_TGI_combi_2/calc_TGI_strat_hist.png
- code_complete/results_TGI_combi_2/desktop.ini
- code_complete/results_TGI_combi_2/TGI_add_vs_TGI_combi.png
- code_complete/results_TGI_combi_2/TGI_all_var.csv
- code_complete/results_TGI_combi_2/TGI_Bliss_vs_TGI_combi.png
- code_complete/results_TGI_combi_2/TGI_ds.csv
- code_complete/results_TGI_combi_2/TGI_HSA_vs_TGI_combi.png
- code_complete/results_TGI_combi_2/TGI_RA_vs_TGI_combi.png
- code_complete/results_TGI_combi_2/TGI_RA_vs_TGI_combi_R_formula.png
- code_complete/results_TGI_combi_2_boot/
- code_complete/results_TGI_combi_2_boot/CI_add.png
- code_complete/results_TGI_combi_2_boot/CI_Bliss.png
- code_complete/results_TGI_combi_2_boot/CI_RA.png
- code_complete/results_TGI_combi_2_boot/corr_prob.jpg
- code_complete/results_TGI_combi_2_boot/corr_RA_Bliss_add.png
- code_complete/results_TGI_combi_2_boot/desktop.ini
- code_complete/results_TGI_combi_2_boot/prob_2.png
- code_complete/results_TGI_combi_2_boot/prob_synergy.png
- code_complete/results_TGI_combi_2_boot/TGI_ds.csv
- code_complete/sessionInfo.txt
- code_complete/TGI_combi_2.R
- code_complete/TGI_combi_2_bootstrap.R
