# Supplementary material for: Radius additivity score: a novel combination index for tumour growth inhibition in fixed-dose xenograft studies
Source: Front Pharmacol. 2023 Oct 13;14:1272058. doi: 10.3389/fphar.2023.1272058 (PMC10603293; doi:10.3389/fphar.2023.1272058)
Supplement: Supplementary file 1 [file DataSheet1.ZIP › code_complete/compare_TGI_ra_model_based.R]

### correlation between TGI RA and predicted TGI with model based analysis


# load variables
library(tidyverse)

# create output directory
dir.results <- "./results_comp_RA_vs_PD_model"
dir.create(file.path(dir.results))

# load dataset
df.TGI.ra <- read_csv("./results_TGI_combi_2/TGI_ds.csv")
df.TGI.model <- read_csv("./results_PD_models_synergy_2/TGI_pred_model.csv")

# create an ID for df.TGI.model and df.TGI.ra
df.TGI.ra <- df.TGI.ra %>%
  mutate(
    ID = paste0(tumor_type," ",drug1," + ",drug2),
    class_RA = ifelse(class_RA == "synergy", "synergic", class_RA)
  ) %>%
  select(ID, TGI_RA, TGI_Bliss, TGI_add, TGI_combi, class_RA, tumor_type, drug1, drug2)

df.TGI.model <- df.TGI.model %>%
  mutate(
    ID = paste(tumor_type, combi)
  ) %>%
  select(ID, TGI_combi_pred, class, TGI_combi_fit) %>%
  rename(class_model = class)

# join the two datasets
df.TGI <- df.TGI.ra %>%
  left_join(df.TGI.model, by = "ID") %>%
  mutate(
    class_RA    = factor(class_RA, levels = c("antagonist","synergic")),
    class_model = factor(class_model, levels = c("antagonist","synergic"))
  )

# calculate correlation and test
cor(df.TGI$TGI_RA, df.TGI$TGI_combi_pred)
cor.test(df.TGI$TGI_RA, df.TGI$TGI_combi_pred)

max(abs(df.TGI$TGI_RA - df.TGI$TGI_combi_pred))

# plot
gg.x <- ggplot(df.TGI, aes(TGI_combi_pred, TGI_RA)) + # color = class_RA, shape = class_model 
  geom_abline(size = 1, alpha = 0.7, color = "red") + 
  geom_point(size = 3, color = "steelblue", alpha = 0.9) + 
  xlim(0,150) + ylim(0,150) + 
  theme_bw() + 
  # scale_y_log10() + 
  ylab("TGI Rad-add") + xlab("TGI PD model") + 
  labs(title = "TGI radius additivity (Rad-add) vs TGI PD model",
       subtitle = "predicted additivity",
       color = "class Rad-add",
       shape = "class PD model") +
  theme(text = element_text(size=12))

ggsave(
  paste("TGI_RA_vs_TGI_PD_model","png",sep="."),
  device = "png",
  plot = gg.x,
  path = dir.results,
  scale = 1,
  units = c("cm"),
  dpi = 300,
  width  = 13,
  height = 12
)

# save tabular results
df.out <- df.TGI %>%
  mutate(
    CI_RA = round(TGI_RA/TGI_combi,2),
    CI_model = round(TGI_combi_pred/TGI_combi_fit,2),
  ) %>%
  select(tumor_type, drug1, drug2, CI_RA, CI_model, class_RA, class_model)

write_csv(df.out, paste0(dir.results,"/TGI_comparison.csv"))
