# Supplementary material for: Radius additivity score: a novel combination index for tumour growth inhibition in fixed-dose xenograft studies
Source: Front Pharmacol. 2023 Oct 13;14:1272058. doi: 10.3389/fphar.2023.1272058 (PMC10603293; doi:10.3389/fphar.2023.1272058)
Supplement: Supplementary file 1 [file DataSheet1.ZIP › code_complete/data/novartis_volumes.csv]

Model	Tumor Type	Treatment	Volume (mm3)	body weight (g)	Days Post T0	% TVol Difference	% BW Difference
X-007	GC	BGJ398	202.3	21.5	0.0	0.0	0.0
X-007	GC	BGJ398	590.3	23.0	4.0	191.8	7.0
X-007	GC	BGJ398	796.3	22.7	7.0	293.6	5.6
X-007	GC	BGJ398	1004.5	23.4	11.0	396.5	8.8
X-007	GC	BKM120	288.8	20.4	0.0	0.0	0.0
X-007	GC	BKM120	419.9	21.2	4.0	45.4	3.9
X-007	GC	BKM120	634.1	20.9	7.0	119.6	2.5
X-007	GC	BKM120	702.5	19.1	11.0	143.2	-6.4
X-007	GC	BKM120	835.0	18.3	14.0	189.1	-10.3
X-007	GC	BYL719	274.7	21.8	0.0	0.0	0.0
X-007	GC	BYL719	788.4	21.8	4.0	187.0	0.0
X-007	GC	BYL719	1082.4	21.7	7.0	294.0	-0.5
X-007	GC	BYL719	1109.0	20.8	11.0	303.7	-4.6
X-007	GC	BYL719 + HSP990	293.3	19.0	0.0	0.0	0.0
X-007	GC	BYL719 + HSP990	488.9	16.5	3.0	66.7	-13.2
X-007	GC	BYL719 + HSP990	261.8	14.6	6.0	-10.7	-23.2
X-007	GC	BYL719 + HSP990	256.1	16.1	9.0	-12.7	-15.3
X-007	GC	BYL719 + HSP990	311.3	18.6	13.0	6.1	-2.1
X-007	GC	BYL719 + HSP990	301.9	18.3	16.0	2.9	-3.7
X-007	GC	BYL719 + HSP990	481.0	18.6	20.0	64.0	-2.1
X-007	GC	BYL719 + HSP990	491.6	18.7	23.0	67.6	-1.6
X-007	GC	BYL719 + HSP990	434.6	18.2	27.0	48.2	-4.2
X-007	GC	BYL719 + HSP990	893.4	19.3	30.0	204.6	1.6
X-007	GC	BYL719 + LJM716	220.1	21.0	0.0	0.0	0.0
X-007	GC	BYL719 + LJM716	338.3	20.4	3.0	53.7	-2.9
X-007	GC	BYL719 + LJM716	371.5	18.5	9.0	68.8	-11.9
X-007	GC	BYL719 + LJM716	308.1	18.5	13.0	40.0	-11.9
X-007	GC	BYL719 + LJM716	338.8	17.5	16.0	53.9	-16.7
X-007	GC	BYL719 + LJM716	325.6	17.4	20.0	47.9	-17.1
X-007	GC	BYL719 + LJM716	447.1	18.1	23.0	103.1	-13.8
X-007	GC	BYL719 + LJM716	366.7	18.1	27.0	66.6	-13.8
X-007	GC	BYL719 + LJM716	472.2	18.7	30.0	114.5	-11.0
X-007	GC	CLR457	226.1	22.0	0.0	0.0	0.0
X-007	GC	CLR457	291.1	23.4	3.0	28.7	6.4
X-007	GC	CLR457	285.3	21.7	6.0	26.2	-1.4
X-007	GC	CLR457	294.9	21.1	9.0	30.4	-4.1
X-007	GC	CLR457	336.6	20.3	13.0	48.9	-7.7
X-007	GC	CLR457	282.7	20.1	16.0	25.0	-8.6
X-007	GC	CLR457	367.9	21.0	20.0	62.7	-4.5
X-007	GC	CLR457	334.2	20.9	23.0	47.8	-5.0
X-007	GC	CLR457	372.3	19.0	27.0	64.7	-13.6
X-007	GC	CLR457	344.4	19.3	30.0	52.3	-12.3
X-007	GC	CLR457	366.7	18.4	34.0	62.2	-16.4
X-007	GC	CLR457	457.1	18.3	37.0	102.2	-16.8
X-007	GC	HDM201	281.3	22.2	0.0	0.0	0.0
X-007	GC	HDM201	780.1	23.1	4.0	177.3	4.1
X-007	GC	HDM201	908.4	21.9	7.0	222.9	-1.4
X-007	GC	HDM201	1211.7	22.4	11.0	330.8	0.9
X-007	GC	figitumumab"	237.1	20.6	0.0	0.0	0.0
X-007	GC	figitumumab"	384.6	20.9	3.0	62.2	1.5
X-007	GC	figitumumab"	529.4	21.1	6.0	123.3	2.4
X-007	GC	figitumumab"	1253.6	21.9	10.0	428.7	6.3
X-007	GC	HSP990	256.8	22.0	0.0	0.0	0.0
X-007	GC	HSP990	179.0	16.0	5.0	-30.3	-27.3
X-007	GC	HSP990	174.2	18.6	8.0	-32.2	-15.5
X-007	GC	HSP990	213.6	22.4	12.0	-16.8	1.8
X-007	GC	HSP990	180.1	22.5	15.0	-29.9	2.3
X-007	GC	HSP990	221.5	23.0	19.0	-13.7	4.5
X-007	GC	HSP990	249.6	23.5	22.0	-2.8	6.8
X-007	GC	HSP990	344.3	23.3	26.0	34.1	5.9
X-007	GC	HSP990	581.1	23.0	29.0	126.3	4.5
X-007	GC	INC280	300.4	22.9	0.0	0.0	0.0
X-007	GC	INC280	809.7	22.2	3.0	169.5	-3.1
X-007	GC	INC280	731.4	22.4	6.0	143.5	-2.2
X-007	GC	INC280	968.6	22.1	9.0	222.4	-3.5
X-007	GC	INC280	1726.2	23.0	13.0	474.6	0.4
X-007	GC	INC280 + trastuzumab	291.9	23.8	0.0	0.0	0.0
X-007	GC	INC280 + trastuzumab	751.0	25.1	3.0	157.3	5.5
X-007	GC	INC280 + trastuzumab	945.4	23.5	6.0	223.9	-1.3
X-007	GC	INC280 + trastuzumab	800.0	23.9	9.0	174.1	0.4
X-007	GC	INC280 + trastuzumab	748.8	22.5	13.0	156.5	-5.5
X-007	GC	INC280 + trastuzumab	749.6	22.0	16.0	156.8	-7.6
X-007	GC	INC280 + trastuzumab	805.6	22.3	20.0	176.0	-6.3
X-007	GC	INC280 + trastuzumab	1024.1	23.3	23.0	250.8	-2.1
X-007	GC	INC280 + trastuzumab	1047.1	22.3	27.0	258.7	-6.3
X-007	GC	INC280 + trastuzumab	1662.5	22.9	30.0	469.5	-3.8
X-007	GC	LEE011	274.5	22.2	0.0	0.0	0.0
X-007	GC	LEE011	876.5	22.7	4.0	219.3	2.3
X-007	GC	LEE011	1091.3	22.8	7.0	297.6	2.7
X-007	GC	LEE011	1386.7	22.7	11.0	405.2	2.3
X-007	GC	LEE011 + everolimus	272.1	19.3	0.0	0.0	0.0
X-007	GC	LEE011 + everolimus	446.0	17.4	3.0	63.9	-9.8
X-007	GC	LEE011 + everolimus	459.5	15.7	6.0	68.9	-18.7
X-007	GC	LEE011 + everolimus	352.2	15.3	10.0	29.4	-20.7
X-007	GC	LEE011 + everolimus	269.1	16.1	13.0	-1.1	-16.6
X-007	GC	LJM716 + trastuzumab	300.9	20.6	0.0	0.0	0.0
X-007	GC	LJM716 + trastuzumab	925.3	21.1	3.0	207.5	2.4
X-007	GC	LJM716 + trastuzumab	963.2	21.5	6.0	220.1	4.4
X-007	GC	LJM716 + trastuzumab	1366.3	22.3	9.0	354.1	8.3
X-007	GC	LJM716 + trastuzumab	1942.6	22.3	13.0	545.6	8.3
X-007	GC	LJM716	238.7	20.6	0.0	0.0	0.0
X-007	GC	LJM716	533.2	20.5	3.0	123.4	-0.5
X-007	GC	LJM716	802.0	21.0	6.0	236.0	1.9
X-007	GC	LJM716	1041.6	20.8	9.0	336.4	1.0
X-007	GC	LJM716	1975.1	22.3	13.0	727.4	8.3
X-007	GC	LLM871	270.2	21.3	0.0	0.0	0.0
X-007	GC	LLM871	684.5	22.0	4.0	153.3	3.3
X-007	GC	LLM871	923.3	21.8	7.0	241.7	2.3
X-007	GC	LLM871	1507.6	22.2	11.0	458.0	4.2
X-007	GC	binimetinib	216.3	19.8	0.0	0.0	0.0
X-007	GC	binimetinib	360.2	19.1	3.0	66.5	-3.5
X-007	GC	binimetinib	324.5	18.4	6.0	50.0	-7.1
X-007	GC	binimetinib	367.0	19.4	9.0	69.7	-2.0
X-007	GC	binimetinib	372.3	19.7	13.0	72.1	-0.5
X-007	GC	binimetinib	379.6	19.4	16.0	75.5	-2.0
X-007	GC	binimetinib	344.7	19.5	23.0	59.4	-1.5
X-007	GC	binimetinib	337.3	20.0	27.0	55.9	1.0
X-007	GC	binimetinib	340.1	20.3	30.0	57.2	2.5
X-007	GC	everolimus	230.4	24.0	0.0	0.0	0.0
X-007	GC	everolimus	353.6	24.4	5.0	53.5	1.7
X-007	GC	everolimus	487.3	25.1	8.0	111.5	4.6
X-007	GC	everolimus	478.0	24.5	12.0	107.5	2.1
X-007	GC	everolimus	547.0	24.9	15.0	137.4	3.7
X-007	GC	everolimus	618.9	25.5	19.0	168.6	6.2
X-007	GC	everolimus	731.8	26.1	22.0	217.6	8.8
X-007	GC	everolimus	675.3	24.7	26.0	193.1	2.9
X-007	GC	everolimus	768.8	25.4	29.0	233.7	5.8
X-007	GC	everolimus	865.4	25.0	33.0	275.6	4.2
X-007	GC	trastuzumab	216.1	26.2	0.0	0.0	0.0
X-007	GC	trastuzumab	248.1	26.3	3.0	14.8	0.4
X-007	GC	trastuzumab	336.7	25.5	6.0	55.8	-2.7
X-007	GC	trastuzumab	516.7	25.6	10.0	139.1	-2.3
X-007	GC	trastuzumab	315.7	23.6	13.0	46.1	-9.9
X-007	GC	trastuzumab	618.2	23.3	17.0	186.1	-11.1
X-007	GC	trastuzumab	721.0	22.4	20.0	233.6	-14.5
X-007	GC	trastuzumab	948.2	21.7	24.0	338.8	-17.2
X-007	GC	trastuzumab	922.2	20.5	27.0	326.7	-21.8
X-007	GC	trastuzumab	966.3	20.3	31.0	347.2	-22.5
X-010	GC	BGJ398	214.5	24.2	0.0	0.0	0.0
X-010	GC	BGJ398	236.4	24.6	4.0	10.2	1.7
X-010	GC	BGJ398	332.0	23.3	11.0	54.8	-3.7
X-010	GC	BGJ398	321.4	24.2	14.0	49.8	0.0
X-010	GC	BGJ398	301.6	22.2	18.0	40.6	-8.3
X-010	GC	BGJ398	311.9	24.1	21.0	45.4	-0.4
X-010	GC	BGJ398	338.8	23.7	25.0	57.9	-2.1
X-010	GC	BGJ398	347.8	24.8	28.0	62.1	2.5
X-010	GC	BGJ398	358.5	24.4	32.0	67.1	0.8
X-010	GC	BGJ398	307.1	24.4	35.0	43.2	0.8
X-010	GC	BGJ398	250.8	25.5	38.0	16.9	5.4
X-010	GC	BGJ398	165.7	25.1	44.0	-22.8	3.7
X-010	GC	BGJ398	144.2	26.2	48.0	-32.8	8.3
X-010	GC	BGJ398	88.1	25.5	52.0	-58.9	5.4
X-010	GC	BGJ398	74.9	25.2	60.0	-65.1	4.1
X-010	GC	BGJ398	95.5	25.3	64.0	-55.5	4.5
X-010	GC	BGJ398	95.2	25.0	69.0	-55.6	3.3
X-010	GC	BGJ398	129.1	25.2	73.0	-39.8	4.1
X-010	GC	BGJ398	99.6	24.7	77.0	-53.6	2.1
X-010	GC	BGJ398	117.3	24.1	81.0	-45.3	-0.4
X-010	GC	BGJ398	97.2	24.5	84.0	-54.7	1.2
X-010	GC	BGJ398	141.5	24.6	88.0	-34.0	1.7
X-010	GC	BGJ398	137.2	25.1	91.0	-36.0	3.7
X-010	GC	BGJ398	173.5	24.9	96.0	-19.1	2.9
X-010	GC	BGJ398	204.2	24.8	102.0	-4.8	2.5
X-010	GC	BGJ398	203.8	24.8	107.0	-5.0	2.5
X-010	GC	BGJ398	196.4	24.8	112.0	-8.4	2.5
X-010	GC	BGJ398	266.8	24.1	117.0	24.4	-0.4
X-010	GC	BGJ398	279.4	25.5	122.0	30.3	5.4
X-010	GC	BGJ398	288.2	22.7	125.0	34.4	-6.2
X-010	GC	BGJ398	348.1	24.2	133.0	62.3	0.0
X-010	GC	BGJ398	500.8	24.1	143.0	133.5	-0.4
X-010	GC	BGJ398	542.3	22.6	147.0	152.8	-6.6
X-010	GC	BGJ398	611.1	23.7	150.0	184.9	-2.1
X-010	GC	BGJ398	668.1	23.8	157.0	211.5	-1.7
X-010	GC	BKM120	247.9	25.6	0.0	0.0	0.0
X-010	GC	BKM120	263.2	26.5	4.0	6.2	3.5
X-010	GC	BKM120	372.3	23.8	11.0	50.2	-7.0
X-010	GC	BKM120	304.0	22.6	14.0	22.6	-11.7
X-010	GC	BKM120	356.8	23.0	18.0	43.9	-10.2
X-010	GC	BKM120	369.5	23.6	21.0	49.1	-7.8
X-010	GC	BKM120	374.7	24.1	25.0	51.1	-5.9
X-010	GC	BKM120	419.1	23.3	28.0	69.1	-9.0
X-010	GC	BKM120	438.1	24.1	32.0	76.7	-5.9
X-010	GC	BKM120	463.5	24.3	35.0	87.0	-5.1
X-010	GC	BKM120	480.6	22.8	38.0	93.9	-10.9
X-010	GC	BKM120	610.2	22.7	44.0	146.1	-11.3
X-010	GC	BKM120	601.8	22.4	48.0	142.8	-12.5
X-010	GC	BKM120	601.0	21.6	52.0	142.4	-15.6
X-010	GC	BKM120	621.6	19.5	55.0	150.7	-23.8
X-010	GC	BKM120	635.0	18.6	60.0	156.2	-27.3
X-010	GC	BKM120	671.7	17.8	64.0	171.0	-30.5
X-010	GC	BKM120	786.7	19.7	69.0	217.3	-23.0
X-010	GC	BKM120	1059.4	20.5	73.0	327.3	-19.9
X-010	GC	BKM120	1466.9	21.0	77.0	491.7	-18.0
X-010	GC	BYL719 + LJM716	297.7	26.9	0.0	0.0	0.0
X-010	GC	BYL719 + LJM716	477.2	24.1	3.0	60.3	-10.4
X-010	GC	BYL719 + LJM716	653.2	22.3	7.0	119.4	-17.1
X-010	GC	BYL719 + LJM716	823.3	20.3	10.0	176.6	-24.5
X-010	GC	BYL719 + LJM716	1214.1	20.7	14.0	307.8	-23.0
X-010	GC	BYL719 + LJM716	1213.2	19.0	16.0	307.5	-29.4
X-010	GC	BYL719 + LJM716	1318.2	19.6	21.0	342.8	-27.1
X-010	GC	BYL719 + HSP990	213.1	25.0	0.0	0.0	0.0
X-010	GC	BYL719 + HSP990	209.3	24.3	3.0	-1.8	-2.8
X-010	GC	BYL719 + HSP990	177.7	24.6	7.0	-16.6	-1.6
X-010	GC	BYL719 + HSP990	190.3		10.0	-10.7	-1.6
X-010	GC	BYL719 + HSP990	274.3	24.9	14.0	28.7	-0.4
X-010	GC	BYL719 + HSP990	256.6	24.8	16.0	20.4	-0.8
X-010	GC	BYL719 + HSP990	308.1	25.4	21.0	44.6	1.6
X-010	GC	BYL719 + HSP990	338.7	22.8	26.0	58.9	-8.8
X-010	GC	BYL719 + HSP990	212.8	22.3	30.0	-0.1	-10.8
X-010	GC	BYL719 + HSP990	238.4	23.1	34.0	11.9	-7.6
X-010	GC	BYL719 + HSP990	214.0	24.0	37.0	0.4	-4.0
X-010	GC	BYL719 + HSP990	277.0	23.9	41.0	30.0	-4.4
X-010	GC	BYL719 + HSP990	262.8	24.0	44.0	23.3	-4.0
X-010	GC	BYL719 + HSP990	252.1	23.6	48.0	18.3	-5.6
X-010	GC	BYL719 + HSP990	259.9	23.5	52.0	22.0	-6.0
X-010	GC	BYL719 + HSP990	287.0	22.7	58.0	34.7	-9.2
X-010	GC	BYL719 + HSP990	348.4	20.2	63.0	63.5	-19.2
X-010	GC	BYL719 + HSP990	392.3	21.5	66.0	84.1	-14.0
X-010	GC	BYL719 + HSP990	360.2	21.7	69.0	69.0	-13.2
X-010	GC	BYL719 + HSP990	344.3	21.6	72.0	61.6	-13.6
X-010	GC	BYL719 + HSP990	478.5	21.8	77.0	124.5	-12.8
X-010	GC	BYL719 + HSP990	418.3	21.9	80.0	96.3	-12.4
X-010	GC	BYL719 + HSP990	447.1	22.1	84.0	109.8	-11.6
X-010	GC	BYL719 + HSP990	433.2	20.8	87.0	103.3	-16.8
X-010	GC	BYL719 + HSP990	413.7	19.0	91.0	94.1	-24.0
X-010	GC	BYL719	199.5	25.7	0.0	0.0	0.0
X-010	GC	BYL719	221.9	24.2	4.0	11.2	-5.8
X-010	GC	BYL719	227.0	24.1	7.0	13.8	-6.2
X-010	GC	BYL719	250.7	23.7	11.0	25.7	-7.8
X-010	GC	BYL719	301.6	23.0	14.0	51.2	-10.5
X-010	GC	BYL719	378.7	21.9	18.0	89.8	-14.8
X-010	GC	BYL719	396.1	19.7	21.0	98.5	-23.3
X-010	GC	BYL719	410.9	19.1	24.0	106.0	-25.7
X-010	GC	BYL719	526.4	18.7	30.0	163.9	-27.2
X-010	GC	BYL719	727.9	20.0	34.0	264.9	-22.2
X-010	GC	BYL719	881.6	18.3	38.0	341.9	-28.8
X-010	GC	CLR457	228.3	25.2	0.0	0.0	0.0
X-010	GC	CLR457	340.3	23.4	3.0	49.1	-7.1
X-010	GC	CLR457	267.2	22.5	7.0	17.0	-10.7
X-010	GC	CLR457	319.5	21.0	10.0	39.9	-16.7
X-010	GC	CLR457	328.4	21.1	14.0	43.8	-16.3
X-010	GC	CLR457	283.1	21.6	16.0	24.0	-14.3
X-010	GC	CLR457	325.4	21.2	21.0	42.5	-15.9
X-010	GC	CLR457	305.2	18.4	26.0	33.7	-27.0
X-010	GC	CLR457	327.2	17.2	30.0	43.3	-31.7
X-010	GC	HDM201	225.6	23.6	0.0	0.0	0.0
X-010	GC	HDM201	241.7	23.8	3.0	7.1	0.8
X-010	GC	HDM201	234.3	23.0	7.0	3.9	-2.5
X-010	GC	HDM201	329.9	23.3	10.0	46.2	-1.3
X-010	GC	HDM201	338.8	22.7	14.0	50.2	-3.8
X-010	GC	HDM201	439.3	23.8	17.0	94.7	0.8
X-010	GC	HDM201	462.5	24.3	20.0	105.0	3.0
X-010	GC	HDM201	618.2	22.0	26.0	174.0	-6.8
X-010	GC	HDM201	771.6	23.2	30.0	242.0	-1.7
X-010	GC	HDM201	852.9	21.6	34.0	278.1	-8.5
X-010	GC	HDM201	974.3	21.4	37.0	331.9	-9.3
X-010	GC	HDM201	1120.9	21.2	42.0	396.9	-10.2
X-010	GC	figitumumab"	210.4	24.6	0.0	0.0	0.0
X-010	GC	figitumumab"	220.6	25.5	3.0	4.8	3.7
X-010	GC	figitumumab"	194.1	25.3	7.0	-7.7	2.8
X-010	GC	figitumumab"	248.4	25.3	10.0	18.1	2.8
X-010	GC	figitumumab"	349.6	26.5	14.0	66.2	7.7
X-010	GC	figitumumab"	446.3	24.8	17.0	112.1	0.8
X-010	GC	figitumumab"	452.2	26.0	20.0	114.9	5.7
X-010	GC	figitumumab"	553.2	25.7	26.0	162.9	4.5
X-010	GC	figitumumab"	778.1	25.4	30.0	269.8	3.3
X-010	GC	figitumumab"	973.1	25.6	34.0	362.5	4.1
X-010	GC	HSP990	276.4	24.7	0.0	0.0	0.0
X-010	GC	HSP990	347.4	24.4	3.0	25.7	-1.2
X-010	GC	HSP990	549.4	24.0	7.0	98.8	-2.8
X-010	GC	HSP990	907.7	23.5	10.0	228.4	-4.9
X-010	GC	HSP990	1334.0	22.8	14.0	382.6	-7.7
X-010	GC	INC280	211.9	22.0	0.0	0.0	0.0
X-010	GC	INC280	222.8	20.1	3.0	5.1	-8.6
X-010	GC	INC280	353.3	18.8	7.0	66.7	-14.5
X-010	GC	INC280	298.6	17.2	10.0	40.9	-21.8
X-010	GC	INC280	630.7	17.2	14.0	197.6	-21.8
X-010	GC	INC280	521.5	17.2	16.0	146.1	-21.8
X-010	GC	INC280	864.3	18.2	21.0	307.9	-17.3
X-010	GC	INC280 + trastuzumab	218.6	22.6	0.0	0.0	0.0
X-010	GC	INC280 + trastuzumab	223.0	24.3	4.0	2.0	7.5
X-010	GC	INC280 + trastuzumab	246.4	22.9	7.0	12.7	1.3
X-010	GC	INC280 + trastuzumab	281.8	23.2	11.0	28.9	2.7
X-010	GC	INC280 + trastuzumab	286.7	22.7	13.0	31.2	0.4
X-010	GC	INC280 + trastuzumab	313.0	23.0	18.0	43.2	1.8
X-010	GC	INC280 + trastuzumab	685.8	21.9	23.0	213.7	-3.1
X-010	GC	INC280 + trastuzumab	875.0	21.5	27.0	300.3	-4.9
X-010	GC	INC280 + trastuzumab	1175.6	21.4	31.0	437.8	-5.3
X-010	GC	LEE011	282.2	23.4	0.0	0.0	0.0
X-010	GC	LEE011	298.2	22.1	7.0	5.7	-5.6
X-010	GC	LEE011	309.3	21.4	11.0	9.6	-8.5
X-010	GC	LEE011	285.4	23.9	14.0	1.1	2.1
X-010	GC	LEE011	303.1	23.7	18.0	7.4	1.3
X-010	GC	LEE011	328.0	23.3	21.0	16.2	-0.4
X-010	GC	LEE011	325.8	22.5	24.0	15.5	-3.8
X-010	GC	LEE011	357.1	20.0	30.0	26.5	-14.5
X-010	GC	LEE011	336.8	21.2	34.0	19.3	-9.4
X-010	GC	LEE011	390.0	21.7	38.0	38.2	-7.3
X-010	GC	LEE011	425.5	20.2	41.0	50.8	-13.7
X-010	GC	LEE011	425.9	21.8	46.0	50.9	-6.8
X-010	GC	LEE011	411.7	21.8	50.0	45.9	-6.8
X-010	GC	LEE011	551.0	20.4	55.0	95.3	-12.8
X-010	GC	LEE011	471.0	21.8	59.0	66.9	-6.8
X-010	GC	LEE011	497.4	20.5	63.0	76.3	-12.4
X-010	GC	LEE011	480.3	21.0	67.0	70.2	-10.3
X-010	GC	LEE011	405.2	22.2	70.0	43.6	-5.1
X-010	GC	LEE011	322.8	22.0	74.0	14.4	-6.0
X-010	GC	LEE011	315.2	22.7	77.0	11.7	-3.0
X-010	GC	LEE011	258.7	20.2	82.0	-8.3	-13.7
X-010	GC	LEE011	238.5	21.2	88.0	-15.5	-9.4
X-010	GC	LEE011	250.8	19.9	93.0	-11.1	-15.0
X-010	GC	LEE011	245.2	20.2	98.0	-13.1	-13.7
X-010	GC	LEE011	279.2	18.2	103.0	-1.1	-22.2
X-010	GC	LEE011	380.3	18.2	108.0	34.8	-22.2
X-010	GC	LEE011	478.4	18.8	111.0	69.5	-19.7
X-010	GC	LEE011 + everolimus	213.6	25.0	0.0	0.0	0.0
X-010	GC	LEE011 + everolimus	193.3	25.4	3.0	-9.5	1.6
X-010	GC	LEE011 + everolimus	196.9	25.4	7.0	-7.8	1.6
X-010	GC	LEE011 + everolimus	180.5	23.5	10.0	-15.5	-6.0
X-010	GC	LEE011 + everolimus	157.6	22.8	16.0	-26.2	-8.8
X-010	GC	LEE011 + everolimus	128.9	21.5	21.0	-39.7	-14.0
X-010	GC	LEE011 + everolimus	115.6	20.7	26.0	-45.9	-17.2
X-010	GC	LEE011 + everolimus	152.2	21.1	30.0	-28.7	-15.6
X-010	GC	LEE011 + everolimus	152.9	21.4	34.0	-28.4	-14.4
X-010	GC	LEE011 + everolimus	144.5	22.4	37.0	-32.4	-10.4
X-010	GC	LEE011 + everolimus	132.4	21.4	44.0	-38.0	-14.4
X-010	GC	LEE011 + everolimus	161.0	20.9	48.0	-24.6	-16.4
X-010	GC	LEE011 + everolimus	123.3	21.2	52.0	-42.3	-15.2
X-010	GC	LEE011 + everolimus	138.6	22.0	58.0	-35.1	-12.0
X-010	GC	LEE011 + everolimus	164.8	21.4	63.0	-22.8	-14.4
X-010	GC	LEE011 + everolimus	143.7	21.5	66.0	-32.7	-14.0
X-010	GC	LEE011 + everolimus	168.5	21.3	69.0	-21.1	-14.8
X-010	GC	LEE011 + everolimus	169.0	21.9	72.0	-20.9	-12.4
X-010	GC	LEE011 + everolimus	148.8	21.7	77.0	-30.3	-13.2
X-010	GC	LEE011 + everolimus	171.6	21.8	80.0	-19.7	-12.8
X-010	GC	LEE011 + everolimus	184.8	22.4	84.0	-13.5	-10.4
X-010	GC	LEE011 + everolimus	188.4	20.9	87.0	-11.8	-16.4
X-010	GC	LEE011 + everolimus	144.2	21.7	91.0	-32.5	-13.2
X-010	GC	LEE011 + everolimus	143.8	21.5	95.0	-32.7	-14.0
X-010	GC	LEE011 + everolimus	137.9	22.3	101.0	-35.4	-10.8
X-010	GC	LEE011 + everolimus	169.9	21.5	108.0	-20.5	-14.0
X-010	GC	LEE011 + everolimus	131.9	21.1	112.0	-38.2	-15.6
X-010	GC	LEE011 + everolimus	161.3	17.6	118.0	-24.5	-29.6
X-010	GC	LJM716	286.6	21.9	0.0	0.0	0.0
X-010	GC	LJM716	426.8	20.9	3.0	48.9	-4.6
X-010	GC	LJM716	785.6	19.5	7.0	174.1	-11.0
X-010	GC	LJM716	832.6	17.7	10.0	190.5	-19.2
X-010	GC	LJM716	997.7	19.3	14.0	248.1	-11.9
X-010	GC	LJM716	891.0	19.4	16.0	210.9	-11.4
X-010	GC	LJM716	1171.5	19.5	21.0	308.8	-11.0
X-010	GC	LJM716 + trastuzumab	210.4	21.2	0.0	0.0	0.0
X-010	GC	LJM716 + trastuzumab	283.5	21.7	3.0	34.7	2.4
X-010	GC	LJM716 + trastuzumab	309.6	22.1	7.0	47.1	4.2
X-010	GC	LJM716 + trastuzumab	365.5	20.4	10.0	73.7	-3.8
X-010	GC	LJM716 + trastuzumab	442.3	20.6	14.0	110.2	-2.8
X-010	GC	LJM716 + trastuzumab	365.5	20.6	16.0	73.7	-2.8
X-010	GC	LJM716 + trastuzumab	610.1	21.8	21.0	190.0	2.8
X-010	GC	LJM716 + trastuzumab	600.0	20.8	26.0	185.2	-1.9
X-010	GC	LJM716 + trastuzumab	616.6	19.7	30.0	193.1	-7.1
X-010	GC	LJM716 + trastuzumab	660.2	20.9	34.0	213.8	-1.4
X-010	GC	LJM716 + trastuzumab	716.5	18.6	37.0	240.5	-12.3
X-010	GC	LJM716 + trastuzumab	1271.4	19.5	44.0	504.3	-8.0
X-010	GC	LJM716 + trastuzumab	1727.3	19.9	48.0	721.0	-6.1
X-010	GC	LLM871	223.2	26.7	0.0	0.0	0.0
X-010	GC	LLM871	245.3	27.8	3.0	9.9	4.1
X-010	GC	LLM871	272.0	27.5	7.0	21.9	3.0
X-010	GC	LLM871	267.5	27.4	10.0	19.8	2.6
X-010	GC	LLM871	291.8	27.2	14.0	30.7	1.9
X-010	GC	LLM871	294.7	27.6	17.0	32.0	3.4
X-010	GC	LLM871	178.9	27.4	20.0	-19.8	2.6
X-010	GC	LLM871	39.0	27.4	26.0	-82.5	2.6
X-010	GC	LLM871	0.0	28.4	30.0	-100.0	6.4
X-010	GC	LLM871	0.0	27.6	34.0	-100.0	3.4
X-010	GC	LLM871	0.0	27.8	37.0	-100.0	4.1
X-010	GC	LLM871	0.0	27.5	42.0	-100.0	3.0
X-010	GC	LLM871	0.0	27.8	51.0	-100.0	4.1
X-010	GC	LLM871	0.0	28.4	55.0	-100.0	6.4
X-010	GC	LLM871	0.0	28.5	59.0	-100.0	6.7
X-010	GC	LLM871	22.7	28.5	63.0	-89.8	6.7
X-010	GC	LLM871	59.0	28.8	66.0	-73.6	7.9
X-010	GC	LLM871	130.1	28.0	70.0	-41.7	4.9
X-010	GC	LLM871	164.3	26.8	73.0	-26.4	0.4
X-010	GC	LLM871	123.7	25.4	78.0	-44.6	-4.9
X-010	GC	LLM871	128.1	26.9	84.0	-42.6	0.7
X-010	GC	LLM871	173.1	26.6	89.0	-22.4	-0.4
X-010	GC	LLM871	167.5	26.7	94.0	-25.0	0.0
X-010	GC	LLM871	198.3	27.5	99.0	-11.2	3.0
X-010	GC	LLM871	205.8	26.8	104.0	-7.8	0.4
X-010	GC	LLM871	247.4	28.0	107.0	10.8	4.9
X-010	GC	LLM871	282.8	27.8	115.0	26.7	4.1
X-010	GC	LLM871	238.1	28.4	125.0	6.7	6.4
X-010	GC	LLM871	247.6	28.1	129.0	10.9	5.2
X-010	GC	LLM871	223.8	29.1	132.0	0.3	9.0
X-010	GC	LLM871	301.2	29.4	139.0	34.9	10.1
X-010	GC	LLM871	532.0	28.7	147.0	138.4	7.5
X-010	GC	LLM871	1033.3	30.6	155.0	362.9	14.6
X-010	GC	binimetinib	293.3	23.2	0.0	0.0	0.0
X-010	GC	binimetinib	507.2	21.6	3.0	72.9	-6.9
X-010	GC	binimetinib	594.7	22.7	7.0	102.8	-2.2
X-010	GC	binimetinib	483.8	22.7	10.0	65.0	-2.2
X-010	GC	binimetinib	498.3	20.0	14.0	69.9	-13.8
X-010	GC	binimetinib	531.6	21.5	16.0	81.2	-7.3
X-010	GC	binimetinib	702.4	19.5	21.0	139.5	-15.9
X-010	GC	binimetinib	496.6	18.6	26.0	69.3	-19.8
X-010	GC	binimetinib	588.9	19.9	30.0	100.8	-14.2
X-010	GC	binimetinib	480.5	20.7	34.0	63.8	-10.8
X-010	GC	binimetinib	539.9	19.6	37.0	84.1	-15.5
X-010	GC	binimetinib	681.8	18.9	41.0	132.5	-18.5
X-010	GC	binimetinib	607.2	17.9	44.0	107.0	-22.8
X-010	GC	binimetinib	541.5	19.1	48.0	84.6	-17.7
X-010	GC	binimetinib	617.4	18.9	52.0	110.5	-18.5
X-010	GC	binimetinib	784.9	20.4	58.0	167.6	-12.1
X-010	GC	everolimus	223.3	22.9	0.0	0.0	0.0
X-010	GC	everolimus	304.4	22.8	4.0	36.3	-0.4
X-010	GC	everolimus	365.5	21.6	11.0	63.7	-5.7
X-010	GC	everolimus	354.2	20.8	14.0	58.6	-9.2
X-010	GC	everolimus	502.1	20.2	18.0	124.9	-11.8
X-010	GC	everolimus	536.0	19.9	21.0	140.0	-13.1
X-010	GC	everolimus	555.2	19.5	25.0	148.6	-14.8
X-010	GC	everolimus	633.4	19.6	28.0	183.7	-14.4
X-010	GC	everolimus	629.6	18.2	32.0	182.0	-20.5
X-010	GC	everolimus	712.2	17.9	35.0	218.9	-21.8
X-010	GC	everolimus	946.3	18.8	38.0	323.8	-17.9
X-010	GC	trastuzumab	200.3	25.0	0.0	0.0	0.0
X-010	GC	trastuzumab	211.3	25.3	4.0	5.5	1.2
X-010	GC	trastuzumab	269.6	26.0	7.0	34.6	4.0
X-010	GC	trastuzumab	288.4	25.3	11.0	44.0	1.2
X-010	GC	trastuzumab	379.2	25.4	14.0	89.3	1.6
X-010	GC	trastuzumab	563.5	25.9	18.0	181.3	3.6
X-010	GC	trastuzumab	511.2	26.4	21.0	155.2	5.6
X-010	GC	trastuzumab	599.7	25.8	24.0	199.4	3.2
X-010	GC	trastuzumab	750.9	25.3	30.0	274.9	1.2
X-010	GC	trastuzumab	905.9	26.0	34.0	352.3	4.0
X-010	GC	trastuzumab	991.2	25.2	38.0	394.9	0.8
X-010	GC	trastuzumab	1126.0	24.4	41.0	462.2	-2.4
X-010	GC	trastuzumab	1469.3	24.0	46.0	633.5	-4.0
X-010	GC	untreated	250.4	23.7	0.0	0.0	0.0
X-010	GC	untreated	281.0	25.0	3.0	12.2	5.5
X-010	GC	untreated	313.1		6.0	25.0	5.5
X-010	GC	untreated	344.1	23.9	9.0	37.4	0.8
X-010	GC	untreated	305.0	23.2	12.0	21.8	-2.1
X-010	GC	untreated	447.2	24.1	15.0	78.6	1.7
X-010	GC	untreated	559.9	25.1	19.0	123.6	5.9
X-010	GC	untreated	862.1	24.0	24.0	244.3	1.3
X-010	GC	untreated	1115.5	24.5	28.0	345.5	3.4
X-010	GC	untreated	1712.6	24.6	33.0	583.9	3.8
X-011	GC	BGJ398	200.5	20.0	0.0	0.0	0.0
X-011	GC	BGJ398	196.6	19.8	2.0	-1.9	-1.0
X-011	GC	BGJ398	263.6	20.1	6.0	31.5	0.5
X-011	GC	BGJ398	337.2	20.5	9.0	68.2	2.5
X-011	GC	BGJ398	368.8	20.8	13.0	83.9	4.0
X-011	GC	BGJ398	432.0	20.3	16.0	115.5	1.5
X-011	GC	BGJ398	567.3	20.4	20.0	182.9	2.0
X-011	GC	BGJ398	787.2	19.5	24.0	292.6	-2.5
X-011	GC	BKM120	201.7	22.8	0.0	0.0	0.0
X-011	GC	BKM120	216.1	23.8	3.0	7.1	4.4
X-011	GC	BKM120	275.5	24.4	8.0	36.6	7.0
X-011	GC	BKM120	345.1	24.7	12.0	71.1	8.3
X-011	GC	BKM120	382.8	24.5	17.0	89.8	7.5
X-011	GC	BKM120	495.8	24.7	21.0	145.8	8.3
X-011	GC	BKM120	594.8	25.2	25.0	194.9	10.5
X-011	GC	BKM120	678.1	25.4	29.0	236.2	11.4
X-011	GC	BKM120	799.6	25.7	32.0	296.4	12.7
X-011	GC	BKM120	854.7	26.5	36.0	323.7	16.2
X-011	GC	BKM120	875.0	26.1	39.0	333.8	14.5
X-011	GC	BKM120	1057.0	24.6	44.0	424.0	7.9
X-011	GC	BKM120	1229.6	24.2	50.0	509.6	6.1
X-011	GC	BKM120	1123.8	24.3	55.0	457.2	6.6
X-011	GC	BKM120	1408.3	23.2	60.0	598.2	1.8
X-011	GC	BYL719 + LJM716	222.8	23.5	0.0	0.0	0.0
X-011	GC	BYL719 + LJM716	200.3	22.3	4.0	-10.1	-5.1
X-011	GC	BYL719 + LJM716	284.9	22.2	7.0	27.9	-5.5
X-011	GC	BYL719 + LJM716	245.8	20.4	11.0	10.3	-13.2
X-011	GC	BYL719 + LJM716	253.4	20.5	14.0	13.7	-12.8
X-011	GC	BYL719 + LJM716	307.3	19.3	18.0	37.9	-17.9
X-011	GC	BYL719 + LJM716	313.4	18.6	21.0	40.7	-20.9
X-011	GC	BYL719 + LJM716	265.2	17.9	25.0	19.0	-23.8
X-011	GC	BYL719 + HSP990	235.7	24.1	0.0	0.0	0.0
X-011	GC	BYL719 + HSP990	217.5	24.4	5.0	-7.7	1.2
X-011	GC	BYL719 + HSP990	273.4	22.2	9.0	16.0	-7.9
X-011	GC	BYL719 + HSP990	315.6	22.9	15.0	33.9	-5.0
X-011	GC	BYL719 + HSP990	323.3	24.4	20.0	37.2	1.2
X-011	GC	BYL719 + HSP990	444.0	25.5	23.0	88.4	5.8
X-011	GC	BYL719 + HSP990	463.2	25.8	29.0	96.5	7.1
X-011	GC	BYL719 + HSP990	551.9	26.5	34.0	134.2	10.0
X-011	GC	BYL719 + HSP990	695.4	24.3	37.0	195.0	0.8
X-011	GC	BYL719 + HSP990	568.1	25.5	41.0	141.0	5.8
X-011	GC	BYL719 + HSP990	442.4	25.0	44.0	87.7	3.7
X-011	GC	BYL719 + HSP990	693.4	25.9	48.0	194.2	7.5
X-011	GC	BYL719 + HSP990	632.1	24.5	52.0	168.2	1.7
X-011	GC	BYL719 + HSP990	634.3	25.0	58.0	169.1	3.7
X-011	GC	BYL719 + HSP990	698.5	25.0	65.0	196.4	3.7
X-011	GC	BYL719 + HSP990	1002.9	23.8	69.0	325.5	-1.2
X-011	GC	BYL719	202.4	24.1	0.0	0.0	0.0
X-011	GC	BYL719	247.0	24.7	3.0	22.0	2.5
X-011	GC	BYL719	267.4	24.0	8.0	32.1	-0.4
X-011	GC	BYL719	418.7	25.2	12.0	106.9	4.6
X-011	GC	BYL719	434.4	24.6	17.0	114.6	2.1
X-011	GC	BYL719	510.1	26.2	21.0	152.0	8.7
X-011	GC	BYL719	572.0	24.6	25.0	182.6	2.1
X-011	GC	BYL719	708.8	26.1	29.0	250.2	8.3
X-011	GC	BYL719	718.5	26.2	32.0	255.0	8.7
X-011	GC	BYL719	833.5	25.9	36.0	311.8	7.5
X-011	GC	BYL719	934.7	26.1	39.0	361.8	8.3
X-011	GC	BYL719	940.6	25.3	44.0	364.7	5.0
X-011	GC	BYL719	1022.2	24.1	50.0	405.0	0.0
X-011	GC	BYL719	1275.6	23.4	55.0	530.2	-2.9
X-011	GC	BYL719	1264.9	23.6	60.0	525.0	-2.1
X-011	GC	CLR457	203.0	23.4	0.0	0.0	0.0
X-011	GC	CLR457	200.7	23.2	6.0	-1.1	-0.9
X-011	GC	CLR457	191.0	23.2	9.0	-5.9	-0.9
X-011	GC	CLR457	156.4	21.9	13.0	-23.0	-6.4
X-011	GC	CLR457	163.6	21.2	16.0	-19.4	-9.4
X-011	GC	CLR457	182.8	21.3	20.0	-10.0	-9.0
X-011	GC	CLR457	204.7	23.0	23.0	0.8	-1.7
X-011	GC	CLR457	221.3	21.8	27.0	9.0	-6.8
X-011	GC	CLR457	165.8	20.6	30.0	-18.3	-12.0
X-011	GC	HDM201	224.1	21.4	0.0	0.0	0.0
X-011	GC	HDM201	310.5	20.4	5.0	38.6	-4.7
X-011	GC	HDM201	345.2	20.9	8.0	54.0	-2.3
X-011	GC	HDM201	382.2	18.1	12.0	70.5	-15.4
X-011	GC	HDM201	399.0	18.9	16.0	78.0	-11.7
X-011	GC	HDM201	455.1	19.3	19.0	103.1	-9.8
X-011	GC	HDM201	486.0	20.1	22.0	116.9	-6.1
X-011	GC	HDM201	540.5	17.3	26.0	141.2	-19.2
X-011	GC	figitumumab"	202.7	20.9	0.0	0.0	0.0
X-011	GC	figitumumab"	226.1	21.4	5.0	11.5	2.4
X-011	GC	figitumumab"	244.8	21.1	8.0	20.8	1.0
X-011	GC	figitumumab"	293.9	20.2	12.0	45.0	-3.3
X-011	GC	figitumumab"	361.2	20.2	16.0	78.2	-3.3
X-011	GC	figitumumab"	410.6	20.1	19.0	102.6	-3.8
X-011	GC	figitumumab"	473.9	19.4	22.0	133.8	-7.2
X-011	GC	figitumumab"	571.1	19.4	26.0	181.7	-7.2
X-011	GC	HSP990	222.9	25.7	0.0	0.0	0.0
X-011	GC	HSP990	190.3	25.1	2.0	-14.6	-2.3
X-011	GC	HSP990	291.3	25.6	6.0	30.7	-0.4
X-011	GC	HSP990	490.0	26.1	9.0	119.8	1.6
X-011	GC	HSP990	880.1	27.5	13.0	294.8	7.0
X-011	GC	HSP990	886.5	25.2	16.0	297.7	-1.9
X-011	GC	HSP990	1046.2	26.0	20.0	369.4	1.2
X-011	GC	HSP990	1155.6	26.7	24.0	418.4	3.9
X-011	GC	INC280 + trastuzumab	269.4	20.6	0.0	0.0	0.0
X-011	GC	INC280 + trastuzumab	336.4	20.0	6.0	24.9	-2.9
X-011	GC	INC280 + trastuzumab	366.4	19.2	9.0	36.0	-6.8
X-011	GC	INC280 + trastuzumab	476.9	19.8	13.0	77.0	-3.9
X-011	GC	INC280 + trastuzumab	451.0	20.2	16.0	67.4	-1.9
X-011	GC	INC280 + trastuzumab	373.9	20.1	20.0	38.8	-2.4
X-011	GC	INC280 + trastuzumab	482.1	18.7	23.0	79.0	-9.2
X-011	GC	INC280 + trastuzumab	444.8	19.8	27.0	65.1	-3.9
X-011	GC	INC280 + trastuzumab	609.0	19.7	30.0	126.1	-4.4
X-011	GC	INC280	212.1	20.9	0.0	0.0	0.0
X-011	GC	INC280	257.2	22.1	6.0	21.3	5.7
X-011	GC	INC280	300.6	21.3	9.0	41.7	1.9
X-011	GC	INC280	368.8	20.6	13.0	73.9	-1.4
X-011	GC	INC280	360.7	20.2	16.0	70.1	-3.3
X-011	GC	INC280	455.4	20.3	20.0	114.7	-2.9
X-011	GC	INC280	594.1	20.3	23.0	180.1	-2.9
X-011	GC	INC280	647.0	20.6	27.0	205.0	-1.4
X-011	GC	INC280	966.4	20.6	30.0	355.6	-1.4
X-011	GC	LEE011	203.4	20.5	0.0	0.0	0.0
X-011	GC	LEE011	203.1	21.3	2.0	-0.1	3.9
X-011	GC	LEE011	213.5	20.9	6.0	5.0	2.0
X-011	GC	LEE011	304.1	20.7	9.0	49.5	1.0
X-011	GC	LEE011	344.7	21.5	13.0	69.5	4.9
X-011	GC	LEE011	388.7	22.0	16.0	91.1	7.3
X-011	GC	LEE011	364.9	19.7	20.0	79.4	-3.9
X-011	GC	LEE011	479.0	20.1	24.0	135.5	-2.0
X-011	GC	LEE011 + everolimus	212.3	23.1	0.0	0.0	0.0
X-011	GC	LEE011 + everolimus	199.3	22.3	2.0	-6.1	-3.5
X-011	GC	LEE011 + everolimus	353.5	22.2	6.0	66.5	-3.9
X-011	GC	LEE011 + everolimus	345.2	21.0	9.0	62.6	-9.1
X-011	GC	LEE011 + everolimus	311.1	20.5	13.0	46.5	-11.3
X-011	GC	LEE011 + everolimus	416.6	20.4	17.0	96.2	-11.7
X-011	GC	LEE011 + everolimus	472.8	20.5	23.0	122.7	-11.3
X-011	GC	LEE011 + everolimus	475.0	21.0	28.0	123.7	-9.1
X-011	GC	LEE011 + everolimus	527.4	21.6	31.0	148.4	-6.5
X-011	GC	LEE011 + everolimus	538.8	22.0	34.0	153.8	-4.8
X-011	GC	LEE011 + everolimus	630.1	21.4	37.0	196.8	-7.4
X-011	GC	LEE011 + everolimus	675.0	20.5	42.0	217.9	-11.3
X-011	GC	LJM716 + trastuzumab	212.7	23.2	0.0	0.0	0.0
X-011	GC	LJM716 + trastuzumab	240.0	21.9	6.0	12.8	-5.6
X-011	GC	LJM716 + trastuzumab	307.6	21.8	9.0	44.6	-6.0
X-011	GC	LJM716 + trastuzumab	335.4	21.1	13.0	57.7	-9.1
X-011	GC	LJM716 + trastuzumab	438.3	22.0	16.0	106.1	-5.2
X-011	GC	LJM716 + trastuzumab	556.3	21.4	20.0	161.5	-7.8
X-011	GC	LJM716 + trastuzumab	533.2	22.1	23.0	150.7	-4.7
X-011	GC	LJM716 + trastuzumab	656.7	21.9	27.0	208.7	-5.6
X-011	GC	LJM716 + trastuzumab	738.1	21.0	30.0	247.0	-9.5
X-011	GC	LJM716	218.2	19.3	0.0	0.0	0.0
X-011	GC	LJM716	266.8	18.0	6.0	22.3	-6.7
X-011	GC	LJM716	326.0	18.2	9.0	49.4	-5.7
X-011	GC	LJM716	381.9	17.6	13.0	75.0	-8.8
X-011	GC	LJM716	440.3	17.2	16.0	101.8	-10.9
X-011	GC	LJM716	558.1	17.8	20.0	155.8	-7.8
X-011	GC	LJM716	643.3	18.4	23.0	194.8	-4.7
X-011	GC	LJM716	756.9	19.1	27.0	246.9	-1.0
X-011	GC	LJM716	947.6	18.6	30.0	334.3	-3.6
X-011	GC	LLM871	247.6	24.6	0.0	0.0	0.0
X-011	GC	LLM871	292.4	24.8	2.0	18.1	0.8
X-011	GC	LLM871	462.8	25.6	6.0	86.9	4.1
X-011	GC	LLM871	622.0	25.7	9.0	151.2	4.5
X-011	GC	LLM871	867.2	26.9	13.0	250.2	9.3
X-011	GC	LLM871	1096.2	25.6	16.0	342.7	4.1
X-011	GC	LLM871	1239.0	26.1	20.0	400.4	6.1
X-011	GC	LLM871	1367.0	26.5	24.0	452.1	7.7
X-011	GC	binimetinib	215.7	26.0	0.0	0.0	0.0
X-011	GC	binimetinib	161.2	26.8	2.0	-25.3	3.1
X-011	GC	binimetinib	229.0	27.5	8.0	6.2	5.8
X-011	GC	binimetinib	379.0	27.0	13.0	75.7	3.8
X-011	GC	binimetinib	380.3	26.3	16.0	76.3	1.2
X-011	GC	binimetinib	360.9	26.2	19.0	67.3	0.8
X-011	GC	binimetinib	395.7	26.4	22.0	83.4	1.5
X-011	GC	binimetinib	403.0	26.8	27.0	86.8	3.1
X-011	GC	binimetinib	498.6	26.0	30.0	131.2	0.0
X-011	GC	binimetinib	385.6	27.1	34.0	78.8	4.2
X-011	GC	binimetinib	430.3	26.5	37.0	99.5	1.9
X-011	GC	binimetinib	482.0	26.2	41.0	123.5	0.8
X-011	GC	binimetinib	613.2	25.5	45.0	184.3	-1.9
X-011	GC	binimetinib	491.5	26.7	51.0	127.9	2.7
X-011	GC	binimetinib	719.8	26.1	58.0	233.7	0.4
X-011	GC	binimetinib	575.5	26.4	62.0	166.8	1.5
X-011	GC	binimetinib	686.9	26.9	68.0	218.5	3.5
X-011	GC	everolimus	225.3	20.3	0.0	0.0	0.0
X-011	GC	everolimus	246.1	19.9	4.0	9.2	-2.0
X-011	GC	everolimus	281.6	20.4	7.0	25.0	0.5
X-011	GC	everolimus	330.8	20.2	11.0	46.8	-0.5
X-011	GC	everolimus	324.5	20.0	14.0	44.0	-1.5
X-011	GC	everolimus	330.2	20.1	18.0	46.6	-1.0
X-011	GC	everolimus	382.2	20.2	21.0	69.6	-0.5
X-011	GC	everolimus	367.3	20.1	25.0	63.0	-1.0
X-011	GC	everolimus	445.4	20.2	29.0	97.7	-0.5
X-011	GC	trastuzumab	236.4	18.5	0.0	0.0	0.0
X-011	GC	trastuzumab	244.2	18.5	2.0	3.3	0.0
X-011	GC	trastuzumab	394.3	18.6	6.0	66.8	0.5
X-011	GC	trastuzumab	547.8	18.4	9.0	131.7	-0.5
X-011	GC	trastuzumab	766.0	18.2	13.0	224.0	-1.6
X-011	GC	trastuzumab	845.9	17.2	16.0	257.8	-7.0
X-011	GC	trastuzumab	1170.4	16.1	20.0	395.1	-13.0
X-011	GC	trastuzumab	1282.4	16.5	24.0	442.5	-10.8
X-015	GC	BGJ398	206.1	22.0	0.0	0.0	0.0
X-015	GC	BGJ398	197.8	23.4	4.0	-4.0	6.4
X-015	GC	BGJ398	408.2	22.7	11.0	98.1	3.2
X-015	GC	BGJ398	509.3	22.7	14.0	147.1	3.2
X-015	GC	BGJ398	720.1	23.2	18.0	249.4	5.5
X-015	GC	BGJ398	804.4	24.4	21.0	290.3	10.9
X-015	GC	BGJ398	873.7	23.7	25.0	323.9	7.7
X-015	GC	BGJ398	960.5	24.5	28.0	366.0	11.4
X-015	GC	BGJ398	1046.7	24.0	32.0	407.9	9.1
X-015	GC	BGJ398	1040.7	24.3	35.0	404.9	10.5
X-015	GC	BGJ398	1183.6	24.0	38.0	474.3	9.1
X-015	GC	BGJ398	1206.4	21.8	44.0	485.3	-0.9
X-015	GC	BGJ398	1458.4	22.4	48.0	607.6	1.8
X-015	GC	BKM120	243.7	24.4	0.0	0.0	0.0
X-015	GC	BKM120	213.2	22.3	4.0	-12.5	-8.6
X-015	GC	BKM120	361.4	24.6	11.0	48.3	0.8
X-015	GC	BKM120	438.9	24.0	14.0	80.1	-1.6
X-015	GC	BKM120	540.2	24.9	18.0	121.7	2.0
X-015	GC	BKM120	512.3	24.3	21.0	110.2	-0.4
X-015	GC	BKM120	611.2	24.8	25.0	150.8	1.6
X-015	GC	BKM120	626.4	25.4	28.0	157.0	4.1
X-015	GC	BKM120	794.0	25.6	32.0	225.8	4.9
X-015	GC	BKM120	807.6	24.8	35.0	231.4	1.6
X-015	GC	BKM120	844.8	23.6	38.0	246.7	-3.3
X-015	GC	BKM120	891.9	25.1	44.0	266.0	2.9
X-015	GC	BKM120	1042.9	25.5	48.0	327.9	4.5
X-015	GC	BKM120	1149.8	25.9	52.0	371.8	6.1
X-015	GC	BYL719 + HSP990	229.5	25.2	0.0	0.0	0.0
X-015	GC	BYL719 + HSP990	358.4	26.5	5.0	56.2	5.2
X-015	GC	BYL719 + HSP990	316.9	21.9	10.0	38.1	-13.1
X-015	GC	BYL719 + HSP990	301.8	24.0	14.0	31.5	-4.8
X-015	GC	BYL719 + HSP990	354.8	25.0	18.0	54.6	-0.8
X-015	GC	BYL719 + HSP990	439.1	25.9	21.0	91.3	2.8
X-015	GC	BYL719 + HSP990	394.9	26.3	25.0	72.1	4.4
X-015	GC	BYL719 + HSP990	529.9	26.0	28.0	130.9	3.2
X-015	GC	BYL719 + HSP990	491.9	25.3	32.0	114.3	0.4
X-015	GC	BYL719 + HSP990	472.0	24.6	36.0	105.7	-2.4
X-015	GC	BYL719 + HSP990	544.4	24.7	42.0	137.2	-2.0
X-015	GC	BYL719 + HSP990	662.7	25.1	47.0	188.8	-0.4
X-015	GC	BYL719 + HSP990	656.7	24.5	50.0	186.1	-2.8
X-015	GC	BYL719 + HSP990	550.6	24.1	53.0	139.9	-4.4
X-015	GC	BYL719 + HSP990	633.8	23.6	56.0	176.2	-6.3
X-015	GC	BYL719 + HSP990	716.7	21.5	61.0	212.3	-14.7
X-015	GC	BYL719	215.7	21.1	0.0	0.0	0.0
X-015	GC	BYL719	226.1	22.7	5.0	4.8	7.6
X-015	GC	BYL719	233.9	22.4	8.0	8.4	6.2
X-015	GC	BYL719	250.8	22.1	12.0	16.3	4.7
X-015	GC	BYL719	257.2	22.8	15.0	19.2	8.1
X-015	GC	BYL719	278.6	22.7	19.0	29.2	7.6
X-015	GC	BYL719	272.9	23.2	22.0	26.5	10.0
X-015	GC	BYL719	329.5	22.7	26.0	52.8	7.6
X-015	GC	BYL719	307.9	22.2	29.0	42.7	5.2
X-015	GC	BYL719	357.9	22.0	32.0	65.9	4.3
X-015	GC	BYL719	336.5	22.3	38.0	56.0	5.7
X-015	GC	BYL719	410.7	21.9	42.0	90.4	3.8
X-015	GC	BYL719	446.8	21.0	46.0	107.1	-0.5
X-015	GC	BYL719	446.5	21.3	49.0	107.0	0.9
X-015	GC	BYL719	497.8	21.7	54.0	130.8	2.8
X-015	GC	BYL719	579.4	21.6	58.0	168.6	2.4
X-015	GC	BYL719	677.1	22.4	63.0	213.9	6.2
X-015	GC	BYL719	711.5	20.6	67.0	229.9	-2.4
X-015	GC	BYL719 + LJM716	211.2	23.7	0.0	0.0	0.0
X-015	GC	BYL719 + LJM716	228.3	22.4	3.0	8.1	-5.5
X-015	GC	BYL719 + LJM716	236.9	22.9	10.0	12.2	-3.4
X-015	GC	BYL719 + LJM716	235.5	22.1	14.0	11.5	-6.8
X-015	GC	BYL719 + LJM716	110.3	20.9	16.0	-47.8	-11.8
X-015	GC	BYL719 + LJM716	49.6	21.6	21.0	-76.5	-8.9
X-015	GC	BYL719 + LJM716	42.3	22.0	26.0	-80.0	-7.2
X-015	GC	BYL719 + LJM716	12.9	22.3	30.0	-93.9	-5.9
X-015	GC	BYL719 + LJM716	7.2	21.9	34.0	-96.6	-7.6
X-015	GC	BYL719 + LJM716	7.9	23.0	37.0	-96.3	-3.0
X-015	GC	BYL719 + LJM716	0.0	19.0	136.0	-100.0	-19.8
X-015	GC	CLR457	214.6	23.7	0.0	0.0	0.0
X-015	GC	CLR457	198.3	20.7	3.0	-7.6	-12.7
X-015	GC	CLR457	239.5	22.0	7.0	11.6	-7.2
X-015	GC	CLR457	227.4	21.4	10.0	6.0	-9.7
X-015	GC	CLR457	311.1	22.4	14.0	45.0	-5.5
X-015	GC	CLR457	351.7	22.2	16.0	63.9	-6.3
X-015	GC	CLR457	373.3	23.5	21.0	74.0	-0.8
X-015	GC	CLR457	461.6	22.2	26.0	115.1	-6.3
X-015	GC	CLR457	457.9	22.2	30.0	113.4	-6.3
X-015	GC	CLR457	594.4	23.0	34.0	177.0	-3.0
X-015	GC	CLR457	610.8	22.7	37.0	184.6	-4.2
X-015	GC	CLR457	817.9	23.1	41.0	281.1	-2.5
X-015	GC	HDM201	300.7	26.6	0.0	0.0	0.0
X-015	GC	HDM201	572.1	28.2	5.0	90.3	6.0
X-015	GC	HDM201	737.3	27.5	8.0	145.2	3.4
X-015	GC	HDM201	1055.1	28.6	12.0	250.9	7.5
X-015	GC	figitumumab"	270.1	25.1	0.0	0.0	0.0
X-015	GC	figitumumab"	172.7	26.0	5.0	-36.1	3.6
X-015	GC	figitumumab"	183.0	25.6	8.0	-32.2	2.0
X-015	GC	figitumumab"	209.1	25.8	12.0	-22.6	2.8
X-015	GC	figitumumab"	231.6	26.7	15.0	-14.3	6.4
X-015	GC	figitumumab"	300.0	26.4	19.0	11.1	5.2
X-015	GC	figitumumab"	328.2	25.8	22.0	21.5	2.8
X-015	GC	figitumumab"	452.4	26.3	26.0	67.5	4.8
X-015	GC	figitumumab"	440.7	26.3	29.0	63.2	4.8
X-015	GC	figitumumab"	473.0	26.1	32.0	75.1	4.0
X-015	GC	figitumumab"	529.4	27.0	38.0	96.0	7.6
X-015	GC	figitumumab"	627.2	26.6	42.0	132.2	6.0
X-015	GC	figitumumab"	644.6	25.8	46.0	138.7	2.8
X-015	GC	figitumumab"	768.0	26.7	49.0	184.3	6.4
X-015	GC	figitumumab"	827.4	26.7	54.0	206.3	6.4
X-015	GC	figitumumab"	912.3	26.0	58.0	237.8	3.6
X-015	GC	figitumumab"	911.0	26.9	63.0	237.3	7.2
X-015	GC	figitumumab"	931.8	26.7	67.0	245.0	6.4
X-015	GC	figitumumab"	930.7	27.1	71.0	244.6	8.0
X-015	GC	figitumumab"	1248.2	27.8	75.0	362.1	10.8
X-015	GC	HSP990	234.1	24.0	0.0	0.0	0.0
X-015	GC	HSP990	249.5	24.9	3.0	6.6	3.7
X-015	GC	HSP990	313.9	24.9	7.0	34.1	3.7
X-015	GC	HSP990	374.3	25.2	10.0	59.9	5.0
X-015	GC	HSP990	455.8	25.6	14.0	94.7	6.7
X-015	GC	HSP990	427.5	25.0	17.0	82.6	4.2
X-015	GC	HSP990	526.4	25.4	20.0	124.9	5.8
X-015	GC	HSP990	743.7	27.2	26.0	217.7	13.3
X-015	GC	HSP990	727.5	27.8	30.0	210.8	15.8
X-015	GC	HSP990	778.9	26.6	34.0	232.7	10.8
X-015	GC	HSP990	869.2	27.4	37.0	271.3	14.2
X-015	GC	HSP990	945.0	27.8	42.0	303.7	15.8
X-015	GC	HSP990	1167.3	28.4	46.0	398.6	18.3
X-015	GC	HSP990	1175.3	27.5	51.0	402.1	14.6
X-015	GC	HSP990	1184.3	27.0	55.0	405.9	12.5
X-015	GC	HSP990	1225.5	26.7	59.0	423.5	11.3
X-015	GC	HSP990	1193.1	27.4	63.0	409.7	14.2
X-015	GC	INC280 + trastuzumab	204.4	23.1	0.0	0.0	0.0
X-015	GC	INC280 + trastuzumab	367.2	24.2	4.0	79.6	4.8
X-015	GC	INC280 + trastuzumab	291.1	23.5	7.0	42.4	1.7
X-015	GC	INC280 + trastuzumab	542.0	23.7	11.0	165.2	2.6
X-015	GC	INC280 + trastuzumab	434.2	22.7	13.0	112.4	-1.7
X-015	GC	INC280 + trastuzumab	724.1	24.1	18.0	254.3	4.3
X-015	GC	INC280 + trastuzumab	999.1	23.8	23.0	388.8	3.0
X-015	GC	INC280 + trastuzumab	1274.9	24.3	27.0	523.7	5.2
X-015	GC	INC280 + trastuzumab	1337.2	24.8	31.0	554.2	7.4
X-015	GC	INC280	200.0	22.5	0.0	0.0	0.0
X-015	GC	INC280	286.8	23.6	4.0	43.4	4.9
X-015	GC	INC280	446.1	23.5	7.0	123.1	4.4
X-015	GC	INC280	649.0	23.0	11.0	224.5	2.2
X-015	GC	INC280	640.8	22.7	13.0	220.4	0.9
X-015	GC	INC280	636.1	24.0	18.0	218.1	6.7
X-015	GC	INC280	834.8	24.1	23.0	317.4	7.1
X-015	GC	INC280	997.7	23.7	27.0	398.9	5.3
X-015	GC	INC280	1070.2	23.9	31.0	435.1	6.2
X-015	GC	LEE011	273.9	25.6	0.0	0.0	0.0
X-015	GC	LEE011	281.6	26.4	3.0	2.8	3.1
X-015	GC	LEE011	417.6	25.6	7.0	52.5	0.0
X-015	GC	LEE011	417.9	25.4	10.0	52.6	-0.8
X-015	GC	LEE011	522.4	25.5	14.0	90.7	-0.4
X-015	GC	LEE011	505.0	26.6	17.0	84.4	3.9
X-015	GC	LEE011	552.0	25.9	20.0	101.5	1.2
X-015	GC	LEE011	745.9	25.4	26.0	172.3	-0.8
X-015	GC	LEE011	676.6	24.1	30.0	147.0	-5.9
X-015	GC	LEE011	673.2	24.0	34.0	145.8	-6.2
X-015	GC	LEE011	727.5	24.3	37.0	165.6	-5.1
X-015	GC	LEE011	771.4	24.0	42.0	181.6	-6.2
X-015	GC	LEE011	859.6	24.3	46.0	213.8	-5.1
X-015	GC	LEE011	989.4	25.5	51.0	261.2	-0.4
X-015	GC	LEE011	1096.9	26.1	55.0	300.5	2.0
X-015	GC	LEE011	1127.6	24.9	59.0	311.7	-2.7
X-015	GC	LEE011	1342.5	25.8	63.0	390.1	0.8
X-015	GC	LEE011 + everolimus	215.1	24.1	0.0	0.0	0.0
X-015	GC	LEE011 + everolimus	239.3	22.5	3.0	11.3	-6.6
X-015	GC	LEE011 + everolimus	245.0	21.4	7.0	13.9	-11.2
X-015	GC	LEE011 + everolimus	391.3	20.8	10.0	81.9	-13.7
X-015	GC	LEE011 + everolimus	244.5	20.7	16.0	13.7	-14.1
X-015	GC	LEE011 + everolimus	280.5	20.8	21.0	30.4	-13.7
X-015	GC	LEE011 + everolimus	316.1	20.0	26.0	47.0	-17.0
X-015	GC	LEE011 + everolimus	307.8	18.4	30.0	43.1	-23.7
X-015	GC	LJM716	237.3	24.5	0.0	0.0	0.0
X-015	GC	LJM716	228.6	23.5	3.0	-3.7	-4.1
X-015	GC	LJM716	345.0	24.7	7.0	45.4	0.8
X-015	GC	LJM716	395.5	23.9	9.0	66.7	-2.4
X-015	GC	LJM716	387.3	24.6	14.0	63.2	0.4
X-015	GC	LJM716	616.4	24.8	19.0	159.8	1.2
X-015	GC	LJM716	752.6	24.7	23.0	217.2	0.8
X-015	GC	LJM716	902.5	25.6	27.0	280.3	4.5
X-015	GC	LJM716 + trastuzumab	223.2	22.0	0.0	0.0	0.0
X-015	GC	LJM716 + trastuzumab	183.9	22.2	4.0	-17.6	0.9
X-015	GC	LJM716 + trastuzumab	229.2	21.0	7.0	2.7	-4.5
X-015	GC	LJM716 + trastuzumab	274.4	21.1	11.0	22.9	-4.1
X-015	GC	LJM716 + trastuzumab	317.2	19.5	13.0	42.1	-11.4
X-015	GC	LJM716 + trastuzumab	461.1	19.9	18.0	106.6	-9.5
X-015	GC	LJM716 + trastuzumab	466.2	17.3	23.0	108.9	-21.4
X-015	GC	LJM716 + trastuzumab	600.5	17.8	27.0	169.0	-19.1
X-015	GC	LLM871	221.9	23.7	0.0	0.0	0.0
X-015	GC	LLM871	236.5	24.9	3.0	6.6	5.1
X-015	GC	LLM871	307.8	24.9	7.0	38.7	5.1
X-015	GC	LLM871	404.7	24.9	10.0	82.4	5.1
X-015	GC	LLM871	502.2	25.2	14.0	126.3	6.3
X-015	GC	LLM871	558.9	24.7	17.0	151.9	4.2
X-015	GC	LLM871	565.9	24.4	20.0	155.0	3.0
X-015	GC	LLM871	690.2	25.4	26.0	211.0	7.2
X-015	GC	LLM871	783.0	26.3	30.0	252.9	11.0
X-015	GC	LLM871	840.2	25.0	34.0	278.6	5.5
X-015	GC	LLM871	943.9	25.4	37.0	325.4	7.2
X-015	GC	LLM871	1090.1	25.2	42.0	391.3	6.3
X-015	GC	binimetinib	213.8	26.3	0.0	0.0	0.0
X-015	GC	binimetinib	162.7	26.2	3.0	-23.9	-0.4
X-015	GC	binimetinib	99.0	24.9	7.0	-53.7	-5.3
X-015	GC	binimetinib	99.9	26.1	9.0	-53.3	-0.8
X-015	GC	binimetinib	113.1	25.8	14.0	-47.1	-1.9
X-015	GC	binimetinib	64.7	25.2	19.0	-69.7	-4.2
X-015	GC	binimetinib	42.2	25.4	23.0	-80.3	-3.4
X-015	GC	binimetinib	68.6	25.4	27.0	-67.9	-3.4
X-015	GC	binimetinib	36.9	24.7	30.0	-82.7	-6.1
X-015	GC	binimetinib	51.3	23.5	34.0	-76.0	-10.6
X-015	GC	binimetinib	92.0	22.8	37.0	-57.0	-13.3
X-015	GC	binimetinib	167.6	23.7	51.0	-21.6	-9.9
X-015	GC	binimetinib	190.1	23.0	56.0	-11.1	-12.5
X-015	GC	binimetinib	180.6	23.1	59.0	-15.5	-12.2
X-015	GC	binimetinib	161.0	22.6	62.0	-24.7	-14.1
X-015	GC	binimetinib	175.0	22.6	65.0	-18.1	-14.1
X-015	GC	binimetinib	196.3	22.4	70.0	-8.2	-14.8
X-015	GC	binimetinib	171.1	22.8	73.0	-20.0	-13.3
X-015	GC	binimetinib	188.9	22.9	77.0	-11.6	-12.9
X-015	GC	binimetinib	221.8	23.0	80.0	3.7	-12.5
X-015	GC	binimetinib	274.4	23.4	84.0	28.3	-11.0
X-015	GC	binimetinib	253.1	23.5	88.0	18.4	-10.6
X-015	GC	binimetinib	617.9	23.7	94.0	189.0	-9.9
X-015	GC	binimetinib	831.3	23.9	101.0	288.8	-9.1
X-015	GC	binimetinib	770.4	23.3	105.0	260.3	-11.4
X-015	GC	everolimus	288.1	22.6	0.0	0.0	0.0
X-015	GC	everolimus	366.7	23.8	4.0	27.3	5.3
X-015	GC	everolimus	452.3	25.9	11.0	57.0	14.6
X-015	GC	everolimus	397.3	26.1	14.0	37.9	15.5
X-015	GC	everolimus	569.8	26.6	18.0	97.8	17.7
X-015	GC	everolimus	617.8	27.1	21.0	114.4	19.9
X-015	GC	everolimus	689.8	27.2	25.0	139.4	20.4
X-015	GC	everolimus	641.7	27.1	28.0	122.7	19.9
X-015	GC	everolimus	645.1	26.8	32.0	123.9	18.6
X-015	GC	everolimus	758.2	27.1	35.0	163.2	19.9
X-015	GC	everolimus	806.5	26.5	38.0	179.9	17.3
X-015	GC	everolimus	846.8	26.3	44.0	193.9	16.4
X-015	GC	everolimus	860.8	24.9	48.0	198.8	10.2
X-015	GC	everolimus	1001.1	24.1	52.0	247.5	6.6
X-015	GC	trastuzumab	205.4	25.6	0.0	0.0	0.0
X-015	GC	trastuzumab	213.8	24.9	3.0	4.1	-2.7
X-015	GC	trastuzumab	208.8	25.1	7.0	1.7	-2.0
X-015	GC	trastuzumab	206.6	25.2	10.0	0.6	-1.6
X-015	GC	trastuzumab	289.8	26.3	14.0	41.1	2.7
X-015	GC	trastuzumab	386.3	25.8	17.0	88.1	0.8
X-015	GC	trastuzumab	377.1	25.5	20.0	83.6	-0.4
X-015	GC	trastuzumab	528.8	26.5	26.0	157.4	3.5
X-015	GC	trastuzumab	539.7	25.8	30.0	162.8	0.8
X-015	GC	trastuzumab	530.4	26.1	34.0	158.2	2.0
X-015	GC	trastuzumab	571.9	26.1	37.0	178.4	2.0
X-015	GC	trastuzumab	616.4	25.9	42.0	200.1	1.2
X-015	GC	trastuzumab	738.4	26.2	46.0	259.5	2.3
X-015	GC	trastuzumab	771.4	27.1	51.0	275.6	5.9
X-015	GC	trastuzumab	795.5	25.8	55.0	287.3	0.8
X-015	GC	trastuzumab	761.5	24.1	59.0	270.7	-5.9
X-015	GC	trastuzumab	748.1	24.5	63.0	264.2	-4.3
X-015	GC	trastuzumab	781.3	24.2	66.0	280.4	-5.5
X-015	GC	trastuzumab	849.5	23.4	70.0	313.6	-8.6
X-015	GC	trastuzumab	908.6	24.6	73.0	342.4	-3.9
X-015	GC	trastuzumab	967.3	25.3	78.0	370.9	-1.2
X-015	GC	trastuzumab	937.7	24.8	84.0	356.5	-3.1
X-015	GC	trastuzumab	1070.4	23.6	89.0	421.1	-7.8
X-015	GC	trastuzumab	1188.4	23.9	94.0	478.6	-6.6
X-015	GC	untreated	198.4	25.7	0.0	0.0	0.0
X-015	GC	untreated	171.6	27.9	3.0	-13.5	8.6
X-015	GC	untreated	255.2	26.5	6.0	28.6	3.1
X-015	GC	untreated	361.8	25.5	12.0	82.4	-0.8
X-015	GC	untreated	312.1	26.6	15.0	57.3	3.5
X-015	GC	untreated	360.1	27.1	19.0	81.5	5.4
X-015	GC	untreated	492.1	26.8	24.0	148.0	4.3
X-015	GC	untreated	571.6	26.8	28.0	188.1	4.3
X-015	GC	untreated	563.2	26.9	33.0	183.9	4.7
X-015	GC	untreated	672.9	27.1	37.0	239.2	5.4
X-015	GC	untreated	734.6	28.4	41.0	270.3	10.5
X-015	GC	untreated	1191.0	28.5	46.0	500.3	10.9
X-015	GC	untreated	985.2	28.2	50.0	396.6	9.7
X-015	GC	untreated	1062.5	27.9	59.0	435.5	8.6
X-015	GC	untreated	1082.1	29.0	66.0	445.4	12.8
X-015	GC	untreated	1690.1	29.1	71.0	751.9	13.2
X-017	GC	BGJ398	245.8	25.1	0.0	0.0	0.0
X-017	GC	BGJ398	180.7	25.1	6.0	-26.5	0.0
X-017	GC	BGJ398	197.3	25.6	10.0	-19.7	2.0
X-017	GC	BGJ398	199.8	26.0	14.0	-18.7	3.6
X-017	GC	BGJ398	202.3	26.5	22.0	-17.7	5.6
X-017	GC	BGJ398	280.3	26.4	26.0	14.0	5.2
X-017	GC	BGJ398	292.2	25.9	31.0	18.9	3.2
X-017	GC	BGJ398	302.8	26.7	35.0	23.2	6.4
X-017	GC	BGJ398	291.7	25.2	39.0	18.7	0.4
X-017	GC	BGJ398	322.4	25.3	43.0	31.2	0.8
X-017	GC	BGJ398	347.1	26.1	46.0	41.2	4.0
X-017	GC	BGJ398	382.5	26.4	50.0	55.6	5.2
X-017	GC	BGJ398	414.4	26.4	53.0	68.6	5.2
X-017	GC	BGJ398	474.4	24.5	58.0	93.0	-2.4
X-017	GC	BGJ398	319.0	23.3	64.0	29.8	-7.2
X-017	GC	BGJ398	294.9	23.2	69.0	20.0	-7.6
X-017	GC	BGJ398	206.9	23.5	74.0	-15.8	-6.4
X-017	GC	BGJ398	166.0	22.0	79.0	-32.5	-12.4
X-017	GC	BGJ398	124.2	22.4	84.0	-49.5	-10.8
X-017	GC	BGJ398	98.5	22.0	87.0	-59.9	-12.4
X-017	GC	BGJ398	94.9	21.6	95.0	-61.4	-13.9
X-017	GC	BGJ398	106.0	21.3	105.0	-56.9	-15.1
X-017	GC	BGJ398	88.2	20.3	109.0	-64.1	-19.1
X-017	GC	BGJ398	97.3	20.8	112.0	-60.4	-17.1
X-017	GC	BGJ398	78.3	20.7	119.0	-68.1	-17.5
X-017	GC	BGJ398	61.1	19.7	127.0	-75.1	-21.5
X-017	GC	BGJ398	50.5	20.1	135.0	-79.5	-19.9
X-017	GC	BGJ398	58.1	21.1	142.0	-76.4	-15.9
X-017	GC	BGJ398	65.9	20.6	148.0	-73.2	-17.9
X-017	GC	BGJ398	73.1	20.3	155.0	-70.3	-19.1
X-017	GC	BGJ398	73.4	21.3	162.0	-70.1	-15.1
X-017	GC	BGJ398	58.8	20.4	170.0	-76.1	-18.7
X-017	GC	BGJ398	59.8	21.3	177.0	-75.7	-15.1
X-017	GC	BKM120	200.2	24.8	0.0	0.0	0.0
X-017	GC	BKM120	205.4	26.0	3.0	2.6	4.8
X-017	GC	BKM120	236.2	25.6	6.0	18.0	3.2
X-017	GC	BKM120	281.0	26.4	12.0	40.4	6.5
X-017	GC	BKM120	306.9	26.7	16.0	53.3	7.7
X-017	GC	BKM120	351.6	28.0	20.0	75.6	12.9
X-017	GC	BKM120	352.7	27.7	23.0	76.2	11.7
X-017	GC	BKM120	386.6	28.2	28.0	93.1	13.7
X-017	GC	BKM120	373.4	28.3	32.0	86.5	14.1
X-017	GC	BKM120	402.3	28.5	37.0	100.9	14.9
X-017	GC	BKM120	391.5	28.4	41.0	95.6	14.5
X-017	GC	BKM120	446.0	27.2	45.0	122.8	9.7
X-017	GC	BKM120	448.5	26.6	49.0	124.0	7.3
X-017	GC	BKM120	442.1	25.8	52.0	120.8	4.0
X-017	GC	BKM120	404.1	25.7	56.0	101.8	3.6
X-017	GC	BKM120	439.1	26.0	59.0	119.3	4.8
X-017	GC	BKM120	438.2	24.3	64.0	118.9	-2.0
X-017	GC	BKM120	441.3	23.9	70.0	120.4	-3.6
X-017	GC	BKM120	474.4	22.9	75.0	137.0	-7.7
X-017	GC	BKM120	472.5	22.4	80.0	136.0	-9.7
X-017	GC	BKM120	369.1	20.6	85.0	84.4	-16.9
X-017	GC	BKM120	397.0	20.6	90.0	98.3	-16.9
X-017	GC	BKM120	432.7	20.4	93.0	116.1	-17.7
X-017	GC	BKM120	715.1	21.4	101.0	257.2	-13.7
X-017	GC	BKM120	684.2	22.9	111.0	241.8	-7.7
X-017	GC	BYL719	201.5	22.2	0.0	0.0	0.0
X-017	GC	BYL719	197.7	23.0	3.0	-1.9	3.6
X-017	GC	BYL719	201.3	20.9	6.0	-0.1	-5.9
X-017	GC	BYL719	223.6	22.1	12.0	11.0	-0.5
X-017	GC	BYL719	213.0	22.8	16.0	5.7	2.7
X-017	GC	BYL719	231.2	22.6	20.0	14.7	1.8
X-017	GC	BYL719	232.9	22.4	23.0	15.6	0.9
X-017	GC	BYL719	241.2	21.4	28.0	19.7	-3.6
X-017	GC	BYL719	227.7	21.5	32.0	13.0	-3.2
X-017	GC	BYL719	242.5	20.5	37.0	20.3	-7.7
X-017	GC	BYL719	257.9	20.0	41.0	28.0	-9.9
X-017	GC	BYL719	260.9	18.9	45.0	29.5	-14.9
X-017	GC	BYL719	264.1	17.4	49.0	31.1	-21.6
X-017	GC	BYL719	304.2	18.9	52.0	51.0	-14.9
X-017	GC	BYL719	310.3	19.6	56.0	54.0	-11.7
X-017	GC	BYL719	313.5	20.2	59.0	55.6	-9.0
X-017	GC	BYL719	367.9	19.6	64.0	82.6	-11.7
X-017	GC	BYL719	377.2	17.5	70.0	87.2	-21.2
X-017	GC	BYL719	360.9	18.0	75.0	79.1	-18.9
X-017	GC	BYL719	383.0	18.9	80.0	90.1	-14.9
X-017	GC	BYL719	410.9	19.7	85.0	103.9	-11.3
X-017	GC	BYL719	412.6	19.8	90.0	104.8	-10.8
X-017	GC	BYL719	386.7	20.4	93.0	91.9	-8.1
X-017	GC	BYL719	454.4	20.0	101.0	125.5	-9.9
X-017	GC	BYL719	473.1	20.2	111.0	134.8	-9.0
X-017	GC	BYL719	484.2	20.2	115.0	140.3	-9.0
X-017	GC	BYL719	467.4	20.6	118.0	132.0	-7.2
X-017	GC	BYL719	583.1	23.2	125.0	189.4	4.5
X-017	GC	BYL719 + LJM716	230.4	24.5	0.0	0.0	0.0
X-017	GC	BYL719 + LJM716	282.4	25.3	5.0	22.6	3.3
X-017	GC	BYL719 + LJM716	235.3	24.2	9.0	2.1	-1.2
X-017	GC	BYL719 + LJM716	196.7	24.5	13.0	-14.6	0.0
X-017	GC	BYL719 + LJM716	163.0	24.2	16.0	-29.3	-1.2
X-017	GC	BYL719 + LJM716	199.8	21.6	20.0	-13.3	-11.8
X-017	GC	BYL719 + LJM716	304.7	21.9	23.0	32.2	-10.6
X-017	GC	BYL719 + LJM716	209.6	23.3	27.0	-9.0	-4.9
X-017	GC	BYL719 + LJM716	202.0	24.0	31.0	-12.3	-2.0
X-017	GC	BYL719 + LJM716	229.2	23.8	37.0	-0.5	-2.9
X-017	GC	BYL719 + LJM716	390.5	23.8	42.0	69.5	-2.9
X-017	GC	BYL719 + LJM716	267.1	23.0	45.0	15.9	-6.1
X-017	GC	BYL719 + LJM716	280.1	22.3	48.0	21.6	-9.0
X-017	GC	BYL719 + LJM716	276.9	22.7	51.0	20.2	-7.3
X-017	GC	BYL719 + LJM716	301.8	24.1	56.0	31.0	-1.6
X-017	GC	BYL719 + LJM716	341.1	24.0	59.0	48.0	-2.0
X-017	GC	BYL719 + LJM716	315.7	24.1	63.0	37.0	-1.6
X-017	GC	BYL719 + LJM716	354.8	23.8	66.0	54.0	-2.9
X-017	GC	BYL719 + LJM716	398.1	23.7	70.0	72.8	-3.3
X-017	GC	BYL719 + LJM716	355.7	23.0	74.0	54.4	-6.1
X-017	GC	BYL719 + LJM716	509.2	23.2	80.0	121.0	-5.3
X-017	GC	BYL719 + LJM716	840.8	23.0	87.0	264.9	-6.1
X-017	GC	BYL719 + HSP990	228.6	26.6	0.0	0.0	0.0
X-017	GC	BYL719 + HSP990	215.3	19.1	5.0	-5.8	-28.2
X-017	GC	BYL719 + HSP990	179.3	19.4	9.0	-21.6	-27.1
X-017	GC	BYL719 + HSP990	187.2	21.0	13.0	-18.1	-21.1
X-017	GC	BYL719 + HSP990	192.0	25.2	16.0	-16.0	-5.3
X-017	GC	BYL719 + HSP990	233.0	24.6	20.0	1.9	-7.5
X-017	GC	BYL719 + HSP990	304.7	25.7	23.0	33.3	-3.4
X-017	GC	BYL719 + HSP990	288.3	25.8	27.0	26.1	-3.0
X-017	GC	BYL719 + HSP990	310.9		31.0	36.0	-3.0
X-017	GC	BYL719 + HSP990	298.0	22.3	37.0	30.4	-16.2
X-017	GC	BYL719 + HSP990	387.0	23.4	42.0	69.3	-12.0
X-017	GC	BYL719 + HSP990	434.7	24.1	45.0	90.2	-9.4
X-017	GC	BYL719 + HSP990	465.5	24.0	48.0	103.6	-9.8
X-017	GC	BYL719 + HSP990	443.1	23.2	51.0	93.8	-12.8
X-017	GC	BYL719 + HSP990	368.3	21.3	56.0	61.1	-19.9
X-017	GC	BYL719 + HSP990	395.9	22.0	59.0	73.2	-17.3
X-017	GC	BYL719 + HSP990	412.5	21.3	66.0	80.4	-19.9
X-017	GC	BYL719 + HSP990	442.8	22.2	70.0	93.7	-16.5
X-017	GC	BYL719 + HSP990	405.0	21.5	74.0	77.2	-19.2
X-017	GC	BYL719 + HSP990	411.8	23.6	80.0	80.1	-11.3
X-017	GC	BYL719 + HSP990	572.9	23.3	87.0	150.6	-12.4
X-017	GC	BYL719 + HSP990	612.7	23.7	91.0	168.0	-10.9
X-017	GC	BYL719 + HSP990	575.4	22.3	97.0	151.7	-16.2
X-017	GC	CLR457	239.5	25.4	0.0	0.0	0.0
X-017	GC	CLR457	237.1	27.8	5.0	-1.0	9.4
X-017	GC	CLR457	247.5	25.8	10.0	3.3	1.6
X-017	GC	CLR457	302.2	25.5	14.0	26.2	0.4
X-017	GC	CLR457	248.4	27.0	18.0	3.7	6.3
X-017	GC	CLR457	280.0	28.2	21.0	16.9	11.0
X-017	GC	CLR457	353.6	27.7	25.0	47.6	9.1
X-017	GC	CLR457	342.3	28.2	28.0	42.9	11.0
X-017	GC	CLR457	327.3	29.4	32.0	36.7	15.7
X-017	GC	CLR457	333.7	29.0	36.0	39.3	14.2
X-017	GC	CLR457	389.8	28.8	42.0	62.8	13.4
X-017	GC	CLR457	433.3	29.6	47.0	80.9	16.5
X-017	GC	CLR457	460.6	29.3	50.0	92.3	15.4
X-017	GC	CLR457	412.7	30.1	53.0	72.3	18.5
X-017	GC	CLR457	441.0	29.5	56.0	84.1	16.1
X-017	GC	CLR457	482.7	31.2	61.0	101.5	22.8
X-017	GC	CLR457	465.6	29.3	64.0	94.4	15.4
X-017	GC	CLR457	495.7	27.7	68.0	107.0	9.1
X-017	GC	CLR457	474.2	27.5	71.0	98.0	8.3
X-017	GC	CLR457	470.2	26.1	75.0	96.3	2.8
X-017	GC	CLR457	406.6	22.0	79.0	69.8	-13.4
X-017	GC	CLR457	448.3	24.3	85.0	87.2	-4.3
X-017	GC	CLR457	382.2	21.4	92.0	59.6	-15.7
X-017	GC	CLR457	372.7	21.2	96.0	55.6	-16.5
X-017	GC	CLR457	358.7	21.1	102.0	49.8	-16.9
X-017	GC	HDM201	204.8	26.1	0.0	0.0	0.0
X-017	GC	HDM201	229.5	24.9	6.0	12.1	-4.6
X-017	GC	HDM201	306.9	25.4	10.0	49.9	-2.7
X-017	GC	HDM201	301.2	23.9	14.0	47.1	-8.4
X-017	GC	HDM201	287.6	23.0	17.0	40.4	-11.9
X-017	GC	HDM201	305.9	23.7	22.0	49.4	-9.2
X-017	GC	HDM201	321.1	23.3	26.0	56.8	-10.7
X-017	GC	HDM201	336.1	24.2	31.0	64.1	-7.3
X-017	GC	HDM201	301.7	24.4	35.0	47.3	-6.5
X-017	GC	HDM201	357.8	22.0	39.0	74.7	-15.7
X-017	GC	HDM201	343.2	25.6	43.0	67.6	-1.9
X-017	GC	HDM201	343.3	24.5	46.0	67.6	-6.1
X-017	GC	HDM201	302.2	23.4	50.0	47.6	-10.3
X-017	GC	HDM201	325.6	23.2	53.0	59.0	-11.1
X-017	GC	HDM201	319.8	20.3	58.0	56.2	-22.2
X-017	GC	HDM201	341.5	23.8	64.0	66.7	-8.8
X-017	GC	HDM201	309.9	22.5	69.0	51.3	-13.8
X-017	GC	HDM201	288.2	23.1	74.0	40.7	-11.5
X-017	GC	HDM201	327.6	21.8	79.0	60.0	-16.5
X-017	GC	HDM201	351.8	21.7	84.0	71.8	-16.9
X-017	GC	HDM201	492.6	21.5	87.0	140.5	-17.6
X-017	GC	HDM201	525.2	23.7	95.0	156.4	-9.2
X-017	GC	HDM201	648.0	21.8	105.0	216.4	-16.5
X-017	GC	figitumumab"	229.3	24.5	0.0	0.0	0.0
X-017	GC	figitumumab"	313.0	25.1	6.0	36.5	2.4
X-017	GC	figitumumab"	322.7	25.5	10.0	40.7	4.1
X-017	GC	figitumumab"	389.6	25.0	14.0	69.9	2.0
X-017	GC	figitumumab"	364.0	25.7	17.0	58.7	4.9
X-017	GC	figitumumab"	389.0	25.9	22.0	69.6	5.7
X-017	GC	figitumumab"	363.7	26.1	26.0	58.6	6.5
X-017	GC	figitumumab"	429.6	26.5	31.0	87.4	8.2
X-017	GC	figitumumab"	459.2	26.4	35.0	100.3	7.8
X-017	GC	figitumumab"	476.3	26.7	39.0	107.7	9.0
X-017	GC	figitumumab"	498.2	27.3	43.0	117.3	11.4
X-017	GC	figitumumab"	516.8	26.9	46.0	125.4	9.8
X-017	GC	figitumumab"	572.8	26.8	50.0	149.8	9.4
X-017	GC	figitumumab"	555.7	27.1	53.0	142.3	10.6
X-017	GC	figitumumab"	604.1	28.1	58.0	163.5	14.7
X-017	GC	figitumumab"	655.5	28.0	64.0	185.9	14.3
X-017	GC	figitumumab"	663.4	28.0	69.0	189.3	14.3
X-017	GC	figitumumab"	667.9	28.5	74.0	191.3	16.3
X-017	GC	figitumumab"	790.4	28.3	79.0	244.7	15.5
X-017	GC	figitumumab"	786.1	27.8	84.0	242.8	13.5
X-017	GC	figitumumab"	831.8	27.9	87.0	262.8	13.9
X-017	GC	figitumumab"	706.0	27.6	95.0	207.9	12.7
X-017	GC	figitumumab"	675.7	28.3	105.0	194.7	15.5
X-017	GC	figitumumab"	692.8	27.9	109.0	202.1	13.9
X-017	GC	figitumumab"	689.6	27.6	112.0	200.7	12.7
X-017	GC	figitumumab"	681.7	28.3	119.0	197.3	15.5
X-017	GC	HSP990	216.0	24.5	0.0	0.0	0.0
X-017	GC	HSP990	280.3	25.7	3.0	29.8	4.9
X-017	GC	HSP990	553.6	26.1	7.0	156.3	6.5
X-017	GC	HSP990	715.5	26.5	10.0	231.2	8.2
X-017	GC	HSP990	1074.8	28.0	14.0	397.6	14.3
X-017	GC	HSP990	1073.7	27.8	17.0	397.1	13.5
X-017	GC	HSP990	1099.6	28.4	20.0	409.1	15.9
X-017	GC	HSP990	1235.3	30.4	26.0	471.9	24.1
X-017	GC	HSP990	1288.9	30.3	30.0	496.7	23.7
X-017	GC	HSP990	1502.3	30.5	34.0	595.5	24.5
X-017	GC	INC280	227.5	24.3	0.0	0.0	0.0
X-017	GC	INC280	204.3	24.4	5.0	-10.2	0.4
X-017	GC	INC280	260.3	24.2	10.0	14.4	-0.4
X-017	GC	INC280	291.1	23.9	14.0	28.0	-1.6
X-017	GC	INC280	387.0	24.2	18.0	70.1	-0.4
X-017	GC	INC280	342.8	24.5	21.0	50.7	0.8
X-017	GC	INC280	342.9	24.3	25.0	50.7	0.0
X-017	GC	INC280	448.3	23.5	28.0	97.1	-3.3
X-017	GC	INC280	401.7	23.8	32.0	76.6	-2.1
X-017	GC	INC280	491.7	23.5	36.0	116.1	-3.3
X-017	GC	INC280	516.9	24.5	42.0	127.2	0.8
X-017	GC	INC280	497.6	24.9	47.0	118.7	2.5
X-017	GC	INC280	459.3	24.7	50.0	101.9	1.6
X-017	GC	INC280	595.8	24.1	53.0	161.9	-0.8
X-017	GC	INC280	587.0	24.1	56.0	158.0	-0.8
X-017	GC	INC280	562.6	25.2	61.0	147.3	3.7
X-017	GC	INC280	574.9	24.7	64.0	152.7	1.6
X-017	GC	INC280	628.6	24.5	68.0	176.3	0.8
X-017	GC	INC280	653.5	24.8	71.0	187.3	2.1
X-017	GC	INC280	768.3	25.1	75.0	237.7	3.3
X-017	GC	INC280 + trastuzumab	215.6	24.7	0.0	0.0	0.0
X-017	GC	INC280 + trastuzumab	359.8	25.1	5.0	66.9	1.6
X-017	GC	INC280 + trastuzumab	409.4	25.0	10.0	89.9	1.2
X-017	GC	INC280 + trastuzumab	522.1	24.9	14.0	142.2	0.8
X-017	GC	INC280 + trastuzumab	524.5	25.4	18.0	143.3	2.8
X-017	GC	INC280 + trastuzumab	454.7	25.7	21.0	110.9	4.0
X-017	GC	INC280 + trastuzumab	555.3	25.6	25.0	157.6	3.6
X-017	GC	INC280 + trastuzumab	546.1	25.4	28.0	153.3	2.8
X-017	GC	INC280 + trastuzumab	733.4	26.6	32.0	240.2	7.7
X-017	GC	LEE011	203.5	24.5	0.0	0.0	0.0
X-017	GC	LEE011	235.8	26.0	6.0	15.9	6.1
X-017	GC	LEE011	239.9	25.6	10.0	17.9	4.5
X-017	GC	LEE011	274.0	24.8	14.0	34.6	1.2
X-017	GC	LEE011	331.6	24.3	17.0	62.9	-0.8
X-017	GC	LEE011	308.7	24.3	22.0	51.7	-0.8
X-017	GC	LEE011	330.2	25.0	26.0	62.3	2.0
X-017	GC	LEE011	308.6	26.0	31.0	51.6	6.1
X-017	GC	LEE011	359.6	25.5	35.0	76.7	4.1
X-017	GC	LEE011	381.2	25.4	39.0	87.3	3.7
X-017	GC	LEE011	402.4	25.4	43.0	97.7	3.7
X-017	GC	LEE011	444.5	26.1	46.0	118.4	6.5
X-017	GC	LEE011	475.9	25.9	50.0	133.9	5.7
X-017	GC	LEE011	610.1	26.9	53.0	199.8	9.8
X-017	GC	LEE011	666.2	26.3	58.0	227.4	7.3
X-017	GC	LEE011	674.1	25.3	64.0	231.3	3.3
X-017	GC	LEE011	699.1	25.1	69.0	243.5	2.4
X-017	GC	LEE011	718.9	26.9	74.0	253.3	9.8
X-017	GC	LEE011	832.4	25.8	79.0	309.0	5.3
X-017	GC	LEE011	915.6	25.6	84.0	349.9	4.5
X-017	GC	LEE011	952.4	26.5	87.0	368.0	8.2
X-017	GC	LEE011	932.5	26.6	95.0	358.2	8.6
X-017	GC	LEE011	1020.7	25.9	105.0	401.6	5.7
X-017	GC	LJM716 + trastuzumab	257.2	27.3	0.0	0.0	0.0
X-017	GC	LJM716 + trastuzumab	361.3	26.4	5.0	40.5	-3.3
X-017	GC	LJM716 + trastuzumab	395.8	26.2	9.0	53.9	-4.0
X-017	GC	LJM716 + trastuzumab	412.0	26.3	13.0	60.2	-3.7
X-017	GC	LJM716 + trastuzumab	459.7	26.5	16.0	78.7	-2.9
X-017	GC	LJM716 + trastuzumab	405.9	26.5	20.0	57.8	-2.9
X-017	GC	LJM716 + trastuzumab	517.3	26.5	23.0	101.1	-2.9
X-017	GC	LJM716 + trastuzumab	660.7	27.0	27.0	156.9	-1.1
X-017	GC	LJM716	206.1	24.2	0.0	0.0	0.0
X-017	GC	LJM716	309.7	25.1	5.0	50.3	3.7
X-017	GC	LJM716	555.3	25.2	10.0	169.4	4.1
X-017	GC	LJM716	612.3	26.5	14.0	197.1	9.5
X-017	GC	LJM716	737.2	26.0	18.0	257.7	7.4
X-017	GC	LJM716	549.4	26.1	21.0	166.6	7.9
X-017	GC	LJM716	683.1	25.9	25.0	231.4	7.0
X-017	GC	LJM716	666.8	26.3	28.0	223.5	8.7
X-017	GC	LJM716	603.5	26.3	32.0	192.8	8.7
X-017	GC	LJM716	508.5	27.8	36.0	146.7	14.9
X-017	GC	LJM716	601.5	26.6	42.0	191.8	9.9
X-017	GC	LLM871	237.8	26.3	0.0	0.0	0.0
X-017	GC	LLM871	276.4	27.6	5.0	16.2	4.9
X-017	GC	LLM871	286.2	28.0	10.0	20.4	6.5
X-017	GC	LLM871	300.5	27.5	15.0	26.4	4.6
X-017	GC	LLM871	290.9	27.1	20.0	22.3	3.0
X-017	GC	LLM871	300.5	27.5	23.0	26.4	4.6
X-017	GC	LLM871	288.7	27.3	31.0	21.4	3.8
X-017	GC	LLM871	352.9	28.9	41.0	48.4	9.9
X-017	GC	LLM871	344.2	28.2	45.0	44.7	7.2
X-017	GC	LLM871	393.5	28.2	48.0	65.5	7.2
X-017	GC	LLM871	317.6	28.5	55.0	33.6	8.4
X-017	GC	LLM871	308.4	27.3	63.0	29.7	3.8
X-017	GC	LLM871	321.2	28.6	71.0	35.1	8.7
X-017	GC	LLM871	326.1	28.4	78.0	37.1	8.0
X-017	GC	LLM871	299.4	29.5	84.0	25.9	12.2
X-017	GC	LLM871	292.1	27.5	91.0	22.8	4.6
X-017	GC	LLM871	308.0	28.5	98.0	29.5	8.4
X-017	GC	LLM871	311.7	28.4	106.0	31.1	8.0
X-017	GC	LLM871	311.2	31.4	113.0	30.9	19.4
X-017	GC	LLM871	303.5	30.3	127.0	27.6	15.2
X-017	GC	LLM871	278.8	29.7	135.0	17.2	12.9
X-017	GC	LLM871	279.4	29.7	147.0	17.5	12.9
X-017	GC	LLM871	101.0	29.1	175.0	-57.5	10.6
X-017	GC	LLM871	51.2	30.5	196.0	-78.5	16.0
X-017	GC	binimetinib	228.3	26.1	0.0	0.0	0.0
X-017	GC	binimetinib	236.8	24.6	5.0	3.7	-5.7
X-017	GC	binimetinib	287.1	23.6	10.0	25.8	-9.6
X-017	GC	binimetinib	338.6	24.1	14.0	48.3	-7.7
X-017	GC	binimetinib	260.7	24.2	18.0	14.2	-7.3
X-017	GC	binimetinib	241.4	25.5	21.0	5.7	-2.3
X-017	GC	binimetinib	335.0	25.3	25.0	46.7	-3.1
X-017	GC	binimetinib	311.0	24.7	28.0	36.2	-5.4
X-017	GC	binimetinib	371.5	25.0	32.0	62.7	-4.2
X-017	GC	binimetinib	331.2	24.9	36.0	45.1	-4.6
X-017	GC	binimetinib	661.7	28.0	42.0	189.8	7.3
X-017	GC	binimetinib	537.6	25.8	47.0	135.5	-1.1
X-017	GC	binimetinib	564.1	25.6	50.0	147.1	-1.9
X-017	GC	binimetinib	406.1	25.2	53.0	77.9	-3.4
X-017	GC	binimetinib	531.9	25.0	56.0	133.0	-4.2
X-017	GC	binimetinib	641.9	25.5	61.0	181.2	-2.3
X-017	GC	everolimus	225.1	21.9	0.0	0.0	0.0
X-017	GC	everolimus	257.0	23.6	3.0	14.2	7.8
X-017	GC	everolimus	259.8	24.2	6.0	15.4	10.5
X-017	GC	everolimus	244.3	25.2	12.0	8.5	15.1
X-017	GC	everolimus	284.4	26.3	16.0	26.3	20.1
X-017	GC	everolimus	294.0	26.3	20.0	30.6	20.1
X-017	GC	everolimus	268.9	26.4	23.0	19.5	20.5
X-017	GC	everolimus	257.9	25.7	28.0	14.6	17.4
X-017	GC	everolimus	321.9	26.2	32.0	43.0	19.6
X-017	GC	everolimus	335.3	28.6	37.0	49.0	30.6
X-017	GC	everolimus	368.1	26.1	41.0	63.5	19.2
X-017	GC	everolimus	377.1	25.7	45.0	67.5	17.4
X-017	GC	everolimus	466.5	26.2	49.0	107.2	19.6
X-017	GC	everolimus	454.4	25.8	52.0	101.9	17.8
X-017	GC	everolimus	479.3	26.3	56.0	112.9	20.1
X-017	GC	everolimus	461.3	25.9	59.0	104.9	18.3
X-017	GC	everolimus	479.4	25.9	64.0	113.0	18.3
X-017	GC	everolimus	453.3	24.9	70.0	101.4	13.7
X-017	GC	everolimus	449.4	25.7	75.0	99.6	17.4
X-017	GC	everolimus	472.1	26.7	80.0	109.7	21.9
X-017	GC	everolimus	529.4	25.4	85.0	135.2	16.0
X-017	GC	everolimus	506.0	26.0	90.0	124.8	18.7
X-017	GC	everolimus	585.4	26.8	93.0	160.1	22.4
X-017	GC	everolimus	558.9	26.8	101.0	148.3	22.4
X-017	GC	everolimus	524.8	23.5	111.0	133.1	7.3
X-017	GC	everolimus	536.0	22.0	115.0	138.1	0.5
X-017	GC	everolimus	522.6	22.3	118.0	132.2	1.8
X-017	GC	everolimus	527.4	22.7	125.0	134.3	3.7
X-017	GC	everolimus	500.0	20.9	133.0	122.1	-4.6
X-017	GC	everolimus	505.9	22.1	141.0	124.7	0.9
X-017	GC	trastuzumab	294.7	26.0	0.0	0.0	0.0
X-017	GC	trastuzumab	344.8	27.6	3.0	17.0	6.2
X-017	GC	trastuzumab	666.8	28.3	7.0	126.3	8.8
X-017	GC	trastuzumab	750.4	28.4	10.0	154.6	9.2
X-017	GC	trastuzumab	1048.9	29.7	14.0	255.9	14.2
X-017	GC	trastuzumab	1208.6	30.5	17.0	310.1	17.3
X-017	GC	trastuzumab	1340.6	29.0	20.0	354.9	11.5
X-017	GC	untreated	527.9	27.6	0.0	0.0	0.0
X-017	GC	untreated	662.0	28.2	12.0	25.4	2.2
X-017	GC	untreated	776.0	30.0	36.0	47.0	8.7
X-017	GC	untreated	758.5	28.7	46.0	43.7	4.0
X-017	GC	untreated	847.7	29.3	53.0	60.6	6.2
X-017	GC	untreated	739.2	30.0	68.0	40.0	8.7
X-017	GC	untreated	982.4	30.4	81.0	86.1	10.1
X-017	GC	untreated	1041.2	29.8	90.0	97.2	8.0
X-017	GC	untreated	2168.5	30.6	130.0	310.8	10.9
X-020	GC	BGJ398	220.2	23.9	0.0	0.0	0.0
X-020	GC	BGJ398	238.4	25.3	4.0	8.3	5.9
X-020	GC	BGJ398	439.0	26.8	12.0	99.4	12.1
X-020	GC	BGJ398	525.1	26.6	16.0	138.5	11.3
X-020	GC	BGJ398	615.3	26.6	21.0	179.4	11.3
X-020	GC	BGJ398	759.8	25.3	25.0	245.0	5.9
X-020	GC	BGJ398	897.1	24.6	29.0	307.4	2.9
X-020	GC	BGJ398	1276.6	25.0	33.0	479.7	4.6
X-020	GC	BKM120	294.2	25.1	0.0	0.0	0.0
X-020	GC	BKM120	446.8	25.7	4.0	51.9	2.4
X-020	GC	BKM120	499.5	26.1	7.0	69.8	4.0
X-020	GC	BKM120	417.9	26.2	12.0	42.0	4.4
X-020	GC	BKM120	421.7	24.4	16.0	43.3	-2.8
X-020	GC	BKM120	460.9	24.4	21.0	56.7	-2.8
X-020	GC	BKM120	454.3	21.6	25.0	54.4	-13.9
X-020	GC	BKM120	503.4	20.1	29.0	71.1	-19.9
X-020	GC	BKM120	561.8	19.5	33.0	91.0	-22.3
X-020	GC	BKM120	686.8	20.8	36.0	133.4	-17.1
X-020	GC	BKM120	814.9	22.2	40.0	177.0	-11.6
X-020	GC	BKM120	988.2	22.8	43.0	235.9	-9.2
X-020	GC	BKM120	1111.2	23.2	48.0	277.7	-7.6
X-020	GC	BKM120	1110.7	24.1	54.0	277.5	-4.0
X-020	GC	BKM120	1179.1	24.6	59.0	300.8	-2.0
X-020	GC	BKM120	1303.0	25.2	64.0	342.9	0.4
X-020	GC	BYL719 + LJM716	248.0	24.5	0.0	0.0	0.0
X-020	GC	BYL719 + LJM716	243.8	23.7	3.0	-1.7	-3.3
X-020	GC	BYL719 + LJM716	203.6	25.8	8.0	-17.9	5.3
X-020	GC	BYL719 + LJM716	196.0	24.9	11.0	-21.0	1.6
X-020	GC	BYL719 + LJM716	152.6	23.8	15.0	-38.5	-2.9
X-020	GC	BYL719 + LJM716	121.1	25.0	18.0	-51.2	2.0
X-020	GC	BYL719 + LJM716	100.2	25.7	22.0	-59.6	4.9
X-020	GC	BYL719 + LJM716	106.2	25.3	26.0	-57.2	3.3
X-020	GC	BYL719 + LJM716	101.6	25.2	32.0	-59.0	2.9
X-020	GC	BYL719 + LJM716	88.8	25.8	39.0	-64.2	5.3
X-020	GC	BYL719 + LJM716	125.4	25.4	43.0	-49.4	3.7
X-020	GC	BYL719 + LJM716	125.6	25.0	49.0	-49.4	2.0
X-020	GC	BYL719 + LJM716	119.6	25.4	57.0	-51.8	3.7
X-020	GC	BYL719 + LJM716	130.9	24.8	59.0	-47.2	1.2
X-020	GC	BYL719 + LJM716	129.3	23.7	63.0	-47.9	-3.3
X-020	GC	BYL719 + LJM716	130.1	24.6	67.0	-47.5	0.4
X-020	GC	BYL719 + LJM716	152.3	24.7	73.0	-38.6	0.8
X-020	GC	BYL719 + LJM716	94.6	23.4	77.0	-61.9	-4.5
X-020	GC	BYL719 + LJM716	134.4	22.6	80.0	-45.8	-7.8
X-020	GC	BYL719 + LJM716	152.8	23.2	84.0	-38.4	-5.3
X-020	GC	BYL719 + LJM716	102.7	23.3	92.0	-58.6	-4.9
X-020	GC	BYL719 + LJM716	186.4	21.5	99.0	-24.8	-12.2
X-020	GC	BYL719	209.0	24.2	0.0	0.0	0.0
X-020	GC	BYL719	253.9	25.2	4.0	21.5	4.1
X-020	GC	BYL719	272.7	26.1	7.0	30.5	7.9
X-020	GC	BYL719	240.4	24.8	12.0	15.0	2.5
X-020	GC	BYL719	265.9	24.7	16.0	27.2	2.1
X-020	GC	BYL719	261.1	24.4	21.0	24.9	0.8
X-020	GC	BYL719	293.4	25.4	25.0	40.4	5.0
X-020	GC	BYL719	299.8	23.6	29.0	43.4	-2.5
X-020	GC	BYL719	348.2	26.0	33.0	66.6	7.4
X-020	GC	BYL719	392.4	26.1	36.0	87.8	7.9
X-020	GC	BYL719	347.2	24.1	40.0	66.1	-0.4
X-020	GC	BYL719	415.6	24.6	43.0	98.9	1.7
X-020	GC	BYL719	470.0	24.5	48.0	124.9	1.2
X-020	GC	BYL719	575.1	24.4	54.0	175.2	0.8
X-020	GC	BYL719	609.5	24.6	59.0	191.6	1.7
X-020	GC	BYL719	581.9	23.6	64.0	178.4	-2.5
X-020	GC	BYL719	624.3	23.6	69.0	198.7	-2.5
X-020	GC	BYL719	758.5	24.3	74.0	262.9	0.4
X-020	GC	BYL719	776.8	23.1	77.0	271.7	-4.5
X-020	GC	BYL719	781.3	22.8	85.0	273.8	-5.8
X-020	GC	BYL719	880.7	22.2	95.0	321.4	-8.3
X-020	GC	BYL719	854.8	23.4	99.0	309.0	-3.3
X-020	GC	BYL719	1040.1	23.1	102.0	397.7	-4.5
X-020	GC	BYL719	1117.8	24.8	109.0	434.8	2.5
X-020	GC	BYL719 + HSP990	219.6	24.6	0.0	0.0	0.0
X-020	GC	BYL719 + HSP990	266.3	24.6	3.0	21.3	0.0
X-020	GC	BYL719 + HSP990	298.8	26.6	8.0	36.1	8.1
X-020	GC	BYL719 + HSP990	283.4	24.9	11.0	29.1	1.2
X-020	GC	BYL719 + HSP990	272.5	27.3	15.0	24.1	11.0
X-020	GC	BYL719 + HSP990	306.0	26.2	18.0	39.3	6.5
X-020	GC	BYL719 + HSP990	336.2	24.7	22.0	53.1	0.4
X-020	GC	BYL719 + HSP990	331.2	23.0	26.0	50.8	-6.5
X-020	GC	BYL719 + HSP990	389.7	22.3	32.0	77.5	-9.3
X-020	GC	BYL719 + HSP990	465.8	22.3	39.0	112.1	-9.3
X-020	GC	BYL719 + HSP990	427.4	21.3	43.0	94.6	-13.4
X-020	GC	BYL719 + HSP990	464.0	21.4	49.0	111.3	-13.0
X-020	GC	BYL719 + HSP990	527.2	20.1	57.0	140.1	-18.3
X-020	GC	BYL719 + HSP990	581.7	20.5	59.0	164.9	-16.7
X-020	GC	BYL719 + HSP990	551.5	20.5	63.0	151.1	-16.7
X-020	GC	CLR457	303.8	23.0	0.0	0.0	0.0
X-020	GC	CLR457	293.3	23.4	3.0	-3.5	1.7
X-020	GC	CLR457	261.4	23.3	6.0	-14.0	1.3
X-020	GC	CLR457	285.9	23.4	9.0	-5.9	1.7
X-020	GC	CLR457	260.5	26.0	14.0	-14.3	13.0
X-020	GC	CLR457	247.2	25.5	17.0	-18.6	10.9
X-020	GC	CLR457	264.0	26.6	21.0	-13.1	15.7
X-020	GC	CLR457	251.1	25.1	24.0	-17.3	9.1
X-020	GC	CLR457	269.6	27.4	28.0	-11.3	19.1
X-020	GC	CLR457	338.4	27.6	32.0	11.4	20.0
X-020	GC	CLR457	318.4	27.5	38.0	4.8	19.6
X-020	GC	CLR457	324.2	26.0	45.0	6.7	13.0
X-020	GC	CLR457	314.2	25.6	49.0	3.4	11.3
X-020	GC	CLR457	261.4	23.5	55.0	-14.0	2.2
X-020	GC	CLR457	288.1	21.2	63.0	-5.2	-7.8
X-020	GC	CLR457	295.6	21.2	65.0	-2.7	-7.8
X-020	GC	CLR457	280.6	20.7	69.0	-7.6	-10.0
X-020	GC	CLR457	351.5	19.6	73.0	15.7	-14.8
X-020	GC	CLR457	323.7	21.4	79.0	6.6	-7.0
X-020	GC	CLR457	322.3	20.1	83.0	6.1	-12.6
X-020	GC	CLR457	264.4	20.3	86.0	-13.0	-11.7
X-020	GC	CLR457	327.7	19.4	90.0	7.9	-15.7
X-020	GC	CLR457	542.5	20.1	98.0	78.6	-12.6
X-020	GC	CLR457	723.9	23.2	105.0	138.3	0.9
X-020	GC	HDM201	260.2	27.9	0.0	0.0	0.0
X-020	GC	HDM201	257.1	27.0	4.0	-1.2	-3.2
X-020	GC	HDM201	334.8	27.9	7.0	28.7	0.0
X-020	GC	HDM201	346.6	27.2	12.0	33.2	-2.5
X-020	GC	HDM201	466.8	27.8	16.0	79.4	-0.4
X-020	GC	HDM201	522.9	30.3	21.0	101.0	8.6
X-020	GC	HDM201	519.6	29.0	25.0	99.7	3.9
X-020	GC	HDM201	554.9	27.1	29.0	113.3	-2.9
X-020	GC	HDM201	597.3	28.7	33.0	129.6	2.9
X-020	GC	HDM201	624.1	28.6	36.0	139.9	2.5
X-020	GC	HDM201	660.6	27.8	40.0	153.9	-0.4
X-020	GC	HDM201	719.2	27.3	43.0	176.4	-2.2
X-020	GC	HDM201	814.0	26.3	48.0	212.8	-5.7
X-020	GC	HDM201	808.4	25.3	54.0	210.7	-9.3
X-020	GC	HDM201	738.4	25.1	59.0	183.8	-10.0
X-020	GC	HDM201	704.3	26.8	64.0	170.7	-3.9
X-020	GC	HDM201	814.7	26.4	69.0	213.1	-5.4
X-020	GC	HDM201	914.1	26.8	74.0	251.3	-3.9
X-020	GC	HDM201	935.5	27.3	77.0	259.5	-2.2
X-020	GC	HDM201	995.4	27.4	85.0	282.6	-1.8
X-020	GC	HDM201	1123.7	27.9	95.0	331.9	0.0
X-020	GC	figitumumab"	222.1	25.4	0.0	0.0	0.0
X-020	GC	figitumumab"	229.3	26.8	3.0	3.2	5.5
X-020	GC	figitumumab"	316.8	27.1	8.0	42.6	6.7
X-020	GC	figitumumab"	464.4	27.6	12.0	109.1	8.7
X-020	GC	figitumumab"	559.0	27.8	17.0	151.7	9.4
X-020	GC	figitumumab"	707.2	27.1	21.0	218.4	6.7
X-020	GC	figitumumab"	890.2	27.4	25.0	300.8	7.9
X-020	GC	figitumumab"	1237.2	27.5	29.0	457.0	8.3
X-020	GC	HSP990	251.6	24.8	0.0	0.0	0.0
X-020	GC	HSP990	206.2	25.5	3.0	-18.0	2.8
X-020	GC	HSP990	248.0	25.1	8.0	-1.4	1.2
X-020	GC	HSP990	254.8	23.9	12.0	1.3	-3.6
X-020	GC	HSP990	297.0	25.4	17.0	18.0	2.4
X-020	GC	HSP990	383.6	24.7	21.0	52.5	-0.4
X-020	GC	HSP990	456.0	25.1	25.0	81.2	1.2
X-020	GC	HSP990	432.7	24.2	29.0	72.0	-2.4
X-020	GC	HSP990	562.2	24.7	32.0	123.4	-0.4
X-020	GC	HSP990	626.3	23.4	36.0	148.9	-5.6
X-020	GC	HSP990	626.8	23.9	39.0	149.1	-3.6
X-020	GC	HSP990	858.6	23.5	44.0	241.3	-5.2
X-020	GC	HSP990	928.8	24.3	50.0	269.2	-2.0
X-020	GC	HSP990	1206.1	23.4	55.0	379.4	-5.6
X-020	GC	HSP990	1384.0	23.1	60.0	450.1	-6.9
X-020	GC	INC280	264.8	28.1	0.0	0.0	0.0
X-020	GC	INC280	363.8	28.5	3.0	37.4	1.4
X-020	GC	INC280	399.8	29.6	6.0	51.0	5.3
X-020	GC	INC280	413.5	30.9	9.0	56.2	10.0
X-020	GC	INC280	372.3	31.6	14.0	40.6	12.5
X-020	GC	INC280	325.8	31.4	17.0	23.0	11.7
X-020	GC	INC280	472.3	31.3	21.0	78.4	11.4
X-020	GC	INC280	465.8	31.3	24.0	75.9	11.4
X-020	GC	INC280	396.8	31.1	28.0	49.8	10.7
X-020	GC	INC280	443.4	30.0	32.0	67.4	6.8
X-020	GC	INC280	481.3	31.9	38.0	81.8	13.5
X-020	GC	INC280	377.9	29.1	45.0	42.7	3.6
X-020	GC	INC280	522.8	26.1	49.0	97.4	-7.1
X-020	GC	INC280	498.8	24.0	55.0	88.4	-14.6
X-020	GC	INC280	425.7	24.2	63.0	60.8	-13.9
X-020	GC	INC280	475.4	24.6	65.0	79.5	-12.5
X-020	GC	INC280	427.4	25.8	69.0	61.4	-8.2
X-020	GC	INC280	519.9	25.8	73.0	96.3	-8.2
X-020	GC	INC280	466.5	27.0	79.0	76.2	-3.9
X-020	GC	INC280	453.5	26.7	83.0	71.3	-5.0
X-020	GC	INC280	541.7	26.9	86.0	104.6	-4.3
X-020	GC	INC280 + trastuzumab	210.4	24.8	0.0	0.0	0.0
X-020	GC	INC280 + trastuzumab	259.8	24.0	3.0	23.5	-3.2
X-020	GC	INC280 + trastuzumab	282.1	22.3	8.0	34.1	-10.1
X-020	GC	INC280 + trastuzumab	315.3	22.2	11.0	49.9	-10.5
X-020	GC	INC280 + trastuzumab	371.0	20.7	15.0	76.3	-16.5
X-020	GC	INC280 + trastuzumab	377.3	20.5	18.0	79.3	-17.3
X-020	GC	INC280 + trastuzumab	472.8	20.8	22.0	124.7	-16.1
X-020	GC	INC280 + trastuzumab	501.0	20.4	26.0	138.1	-17.7
X-020	GC	INC280 + trastuzumab	567.9	20.1	32.0	169.9	-19.0
X-020	GC	INC280 + trastuzumab	737.0	21.7	39.0	250.3	-12.5
X-020	GC	INC280 + trastuzumab	780.1	21.3	43.0	270.8	-14.1
X-020	GC	INC280 + trastuzumab	1011.0	20.0	49.0	380.5	-19.4
X-020	GC	LEE011 + everolimus	220.2	25.5	0.0	0.0	0.0
X-020	GC	LEE011 + everolimus	238.0	25.4	3.0	8.1	-0.4
X-020	GC	LEE011 + everolimus	212.5	25.4	8.0	-3.5	-0.4
X-020	GC	LEE011 + everolimus	226.8	24.2	11.0	3.0	-5.1
X-020	GC	LEE011 + everolimus	199.4	22.9	15.0	-9.4	-10.2
X-020	GC	LEE011 + everolimus	195.0	22.9	18.0	-11.4	-10.2
X-020	GC	LEE011 + everolimus	171.9	22.6	22.0	-21.9	-11.4
X-020	GC	LEE011 + everolimus	157.0	22.2	26.0	-28.7	-12.9
X-020	GC	LEE011 + everolimus	146.3	23.6	32.0	-33.6	-7.5
X-020	GC	LEE011 + everolimus	190.3	22.3	39.0	-13.6	-12.5
X-020	GC	LEE011 + everolimus	170.9	22.9	43.0	-22.4	-10.2
X-020	GC	LEE011 + everolimus	148.8	22.7	49.0	-32.4	-11.0
X-020	GC	LEE011 + everolimus	185.4	22.8	57.0	-15.8	-10.6
X-020	GC	LEE011 + everolimus	189.7	22.9	59.0	-13.9	-10.2
X-020	GC	LEE011 + everolimus	164.2	21.6	63.0	-25.4	-15.3
X-020	GC	LEE011 + everolimus	206.3	21.1	67.0	-6.3	-17.3
X-020	GC	LEE011 + everolimus	223.2	21.1	73.0	1.4	-17.3
X-020	GC	LEE011 + everolimus	274.1	21.4	77.0	24.5	-16.1
X-020	GC	LEE011 + everolimus	329.2	21.4	80.0	49.5	-16.1
X-020	GC	LEE011	256.5	26.6	0.0	0.0	0.0
X-020	GC	LEE011	355.7	28.5	4.0	38.7	7.1
X-020	GC	LEE011	410.9	26.7	7.0	60.2	0.4
X-020	GC	LEE011	386.9	25.3	12.0	50.8	-4.9
X-020	GC	LEE011	389.1	24.4	16.0	51.7	-8.3
X-020	GC	LEE011	476.2	26.8	21.0	85.7	0.8
X-020	GC	LEE011	448.8	25.2	25.0	75.0	-5.3
X-020	GC	LEE011	459.7	24.8	29.0	79.2	-6.8
X-020	GC	LEE011	496.5	24.8	33.0	93.6	-6.8
X-020	GC	LEE011	535.0	24.9	36.0	108.6	-6.4
X-020	GC	LEE011	613.0	25.0	40.0	139.0	-6.0
X-020	GC	LEE011	755.1	26.1	43.0	194.4	-1.9
X-020	GC	LEE011	770.8	24.7	48.0	200.5	-7.1
X-020	GC	LEE011	810.1	23.6	54.0	215.8	-11.3
X-020	GC	LEE011	897.0	24.2	59.0	249.7	-9.0
X-020	GC	LEE011	1008.4	25.4	64.0	293.1	-4.5
X-020	GC	LJM716 + trastuzumab	213.4	24.2	0.0	0.0	0.0
X-020	GC	LJM716 + trastuzumab	233.7	23.2	3.0	9.5	-4.1
X-020	GC	LJM716 + trastuzumab	250.1	22.9	6.0	17.2	-5.4
X-020	GC	LJM716 + trastuzumab	245.7	23.0	9.0	15.1	-5.0
X-020	GC	LJM716 + trastuzumab	283.7	27.9	14.0	32.9	15.3
X-020	GC	LJM716	279.7	25.8	0.0	0.0	0.0
X-020	GC	LJM716	370.7	23.3	3.0	32.5	-9.7
X-020	GC	LJM716	368.5	23.7	6.0	31.7	-8.1
X-020	GC	LJM716	495.1	23.6	9.0	77.0	-8.5
X-020	GC	LJM716	528.0	24.8	14.0	88.8	-3.9
X-020	GC	LJM716	521.2	24.3	17.0	86.3	-5.8
X-020	GC	LJM716	488.3	25.6	21.0	74.6	-0.8
X-020	GC	LJM716	430.8	25.5	24.0	54.0	-1.2
X-020	GC	LJM716	536.6	26.2	28.0	91.8	1.6
X-020	GC	LJM716	536.5	25.9	32.0	91.8	0.4
X-020	GC	LJM716	560.5	26.8	38.0	100.4	3.9
X-020	GC	LJM716	672.6	26.8	45.0	140.5	3.9
X-020	GC	LJM716	668.5	27.8	49.0	139.0	7.8
X-020	GC	LJM716	652.6	27.2	55.0	133.3	5.4
X-020	GC	LLM871	206.1	25.0	0.0	0.0	0.0
X-020	GC	LLM871	275.1	25.0	3.0	33.5	0.0
X-020	GC	LLM871	273.9	25.0	8.0	32.9	0.0
X-020	GC	LLM871	317.1	25.2	12.0	53.9	0.8
X-020	GC	LLM871	368.9	25.6	17.0	79.0	2.4
X-020	GC	LLM871	492.6	25.9	21.0	139.0	3.6
X-020	GC	LLM871	488.0	25.2	25.0	136.8	0.8
X-020	GC	LLM871	660.9	26.5	29.0	220.7	6.0
X-020	GC	LLM871	713.8	26.4	32.0	246.3	5.6
X-020	GC	LLM871	878.3	25.8	36.0	326.2	3.2
X-020	GC	LLM871	1036.6	26.0	39.0	403.0	4.0
X-020	GC	LLM871	1527.2	25.7	44.0	641.0	2.8
X-020	GC	binimetinib	298.5	27.2	0.0	0.0	0.0
X-020	GC	binimetinib	376.9	27.6	3.0	26.3	1.5
X-020	GC	binimetinib	358.0	26.5	6.0	19.9	-2.6
X-020	GC	binimetinib	513.9	26.3	9.0	72.2	-3.3
X-020	GC	binimetinib	569.7	27.3	14.0	90.9	0.4
X-020	GC	binimetinib	393.6	26.2	17.0	31.9	-3.7
X-020	GC	binimetinib	479.9	27.1	21.0	60.8	-0.4
X-020	GC	binimetinib	416.8	26.0	24.0	39.6	-4.4
X-020	GC	binimetinib	474.4	26.5	28.0	58.9	-2.6
X-020	GC	binimetinib	353.9	26.5	32.0	18.6	-2.6
X-020	GC	binimetinib	322.2	27.5	38.0	7.9	1.1
X-020	GC	binimetinib	234.8	25.9	45.0	-21.3	-4.8
X-020	GC	binimetinib	352.2	24.1	49.0	18.0	-11.4
X-020	GC	binimetinib	262.9	24.1	55.0	-11.9	-11.4
X-020	GC	binimetinib	272.7	25.0	63.0	-8.6	-8.1
X-020	GC	binimetinib	227.1	25.3	65.0	-23.9	-7.0
X-020	GC	binimetinib	243.4	24.3	73.0	-18.5	-10.7
X-020	GC	binimetinib	246.4	25.4	79.0	-17.5	-6.6
X-020	GC	binimetinib	312.5	24.4	83.0	4.7	-10.3
X-020	GC	binimetinib	232.4	24.6	86.0	-22.1	-9.6
X-020	GC	binimetinib	216.7	24.4	90.0	-27.4	-10.3
X-020	GC	binimetinib	207.4	25.4	105.0	-30.5	-6.6
X-020	GC	binimetinib	158.9	25.9	112.0	-46.8	-4.8
X-020	GC	binimetinib	194.0	25.5	119.0	-35.0	-6.2
X-020	GC	binimetinib	161.5	26.2	126.0	-45.9	-3.7
X-020	GC	binimetinib	180.1	25.2	141.0	-39.7	-7.4
X-020	GC	binimetinib	108.6	25.4	155.0	-63.6	-6.6
X-020	GC	everolimus	224.8	23.3	0.0	0.0	0.0
X-020	GC	everolimus	342.7	23.0	3.0	52.4	-1.3
X-020	GC	everolimus	357.0	21.6	8.0	58.8	-7.3
X-020	GC	everolimus	392.1	20.7	12.0	74.4	-11.2
X-020	GC	everolimus	510.7	21.6	17.0	127.2	-7.3
X-020	GC	everolimus	543.9	20.6	21.0	141.9	-11.6
X-020	GC	everolimus	718.0	19.5	25.0	219.4	-16.3
X-020	GC	everolimus	839.8	20.9	29.0	273.6	-10.3
X-020	GC	everolimus	822.2	20.0	32.0	265.7	-14.2
X-020	GC	everolimus	926.4	20.6	36.0	312.1	-11.6
X-020	GC	everolimus	1115.3	21.2	39.0	396.1	-9.0
X-020	GC	everolimus	1646.4	20.0	44.0	632.4	-14.2
X-020	GC	trastuzumab	240.8	24.2	0.0	0.0	0.0
X-020	GC	trastuzumab	226.8	25.7	3.0	-5.8	6.2
X-020	GC	trastuzumab	233.4	24.6	8.0	-3.1	1.7
X-020	GC	trastuzumab	277.3	25.3	12.0	15.2	4.5
X-020	GC	trastuzumab	320.5	25.1	17.0	33.1	3.7
X-020	GC	trastuzumab	281.2	25.2	21.0	16.8	4.1
X-020	GC	trastuzumab	340.2	22.8	25.0	41.3	-5.8
X-020	GC	trastuzumab	428.7	23.1	29.0	78.0	-4.5
X-020	GC	trastuzumab	446.5	23.7	32.0	85.4	-2.1
X-020	GC	trastuzumab	564.7	23.4	36.0	134.5	-3.3
X-020	GC	trastuzumab	628.6	23.4	39.0	161.0	-3.3
X-020	GC	trastuzumab	689.1	22.6	44.0	186.2	-6.6
X-020	GC	trastuzumab	919.4	21.9	50.0	281.8	-9.5
X-020	GC	trastuzumab	1039.9	21.9	55.0	331.9	-9.5
X-020	GC	untreated	396.9	25.4	0.0	0.0	0.0
X-020	GC	untreated	643.4	27.1	12.0	62.1	6.7
X-020	GC	untreated	587.3	28.5	36.0	48.0	12.2
X-020	GC	untreated	484.7	26.9	46.0	22.1	5.9
X-020	GC	untreated	742.9	27.9	53.0	87.2	9.8
X-020	GC	untreated	887.1	27.8	68.0	123.5	9.4
X-020	GC	untreated	1047.3	27.7	81.0	163.9	9.1
X-020	GC	untreated	1149.2	26.4	90.0	189.5	3.9
X-020	GC	untreated	1971.6	26.1	130.0	396.7	2.8
X-023	GC	BYL719 + LJM716	218.8	28.6	0.0	0.0	0.0
X-023	GC	BYL719 + LJM716	250.0	25.2	3.0	14.3	-11.9
X-023	GC	BYL719 + LJM716	178.0	19.9	7.0	-18.6	-30.4
X-023	GC	BYL719 + HSP990	241.9	25.6	0.0	0.0	0.0
X-023	GC	BYL719 + HSP990	271.5	25.3	4.0	12.2	-1.2
X-023	GC	BYL719 + HSP990	248.6	24.8	7.0	2.8	-3.1
X-023	GC	BYL719 + HSP990	242.1	24.7	11.0	0.1	-3.5
X-023	GC	BYL719 + HSP990	199.9	23.3	14.0	-17.4	-9.0
X-023	GC	BYL719 + HSP990	198.1	23.2	17.0	-18.1	-9.4
X-023	GC	BYL719 + HSP990	181.5	22.9	20.0	-25.0	-10.5
X-023	GC	BYL719 + HSP990	187.2	21.4	24.0	-22.6	-16.4
X-023	GC	BYL719 + HSP990	192.7	23.2	27.0	-20.3	-9.4
X-023	GC	BYL719 + HSP990	158.4	22.9	31.0	-34.5	-10.5
X-023	GC	BYL719 + HSP990	176.4	24.0	34.0	-27.1	-6.2
X-023	GC	BYL719 + HSP990	180.5	22.8	38.0	-25.4	-10.9
X-023	GC	BYL719 + HSP990	173.5	22.7	45.0	-28.3	-11.3
X-023	GC	BYL719 + HSP990	217.7	22.4	48.0	-10.0	-12.5
X-023	GC	BYL719 + HSP990	158.1	22.5	53.0	-34.6	-12.1
X-023	GC	BYL719 + HSP990	161.5	25.6	66.0	-33.2	0.0
X-023	GC	BYL719 + HSP990	176.1	22.8	73.0	-27.2	-10.9
X-023	GC	BYL719 + HSP990	202.0	22.3	76.0	-16.5	-12.9
X-023	GC	BYL719 + HSP990	202.1	23.1	81.0	-16.5	-9.8
X-023	GC	BYL719 + HSP990	190.7	24.7	84.0	-21.2	-3.5
X-023	GC	BYL719 + HSP990	163.1	21.8	88.0	-32.6	-14.8
X-023	GC	BYL719 + HSP990	231.6	23.0	91.0	-4.3	-10.2
X-023	GC	BYL719 + HSP990	285.7	24.3	95.0	18.1	-5.1
X-023	GC	BYL719 + HSP990	345.8	24.0	101.0	43.0	-6.2
X-023	GC	BYL719 + HSP990	358.8	23.7	105.0	48.3	-7.4
X-023	GC	BYL719 + HSP990	442.3	24.7	109.0	82.8	-3.5
X-023	GC	BYL719 + HSP990	516.3	23.6	115.0	113.4	-7.8
X-023	GC	BYL719	215.5	27.5	0.0	0.0	0.0
X-023	GC	BYL719	216.4	26.6	3.0	0.4	-3.3
X-023	GC	BYL719	222.0	26.7	7.0	3.0	-2.9
X-023	GC	BYL719	233.6	26.7	10.0	8.4	-2.9
X-023	GC	BYL719	190.2	23.8	14.0	-11.7	-13.5
X-023	GC	BYL719	188.4	22.4	21.0	-12.6	-18.5
X-023	GC	BYL719	128.4	21.2	24.0	-40.4	-22.9
X-023	GC	BYL719	189.7	18.7	29.0	-12.0	-32.0
X-023	GC	BYL719	185.1	18.8	42.0	-14.1	-31.6
X-023	GC	BYL719	252.9	17.1	49.0	17.4	-37.8
X-023	GC	HSP990	200.7	29.2	0.0	0.0	0.0
X-023	GC	HSP990	222.1	30.5	3.0	10.7	4.5
X-023	GC	HSP990	348.4	31.1	7.0	73.6	6.5
X-023	GC	HSP990	368.8	29.8	10.0	83.8	2.1
X-023	GC	HSP990	421.6	29.1	14.0	110.1	-0.3
X-023	GC	HSP990	446.2	29.3	21.0	122.3	0.3
X-023	GC	HSP990	555.2	29.1	24.0	176.6	-0.3
X-023	GC	HSP990	586.2	27.2	29.0	192.1	-6.8
X-023	GC	HSP990	657.9	29.1	42.0	227.8	-0.3
X-023	GC	HSP990	789.3	26.8	49.0	293.3	-8.2
X-023	GC	HSP990	799.4	27.1	52.0	298.3	-7.2
X-023	GC	HSP990	901.5	27.9	57.0	349.2	-4.5
X-023	GC	HSP990	1123.2	27.8	60.0	459.6	-4.8
X-023	GC	HSP990	1299.9	26.6	64.0	547.7	-8.9
X-023	GC	LEE011 + everolimus	246.7	23.5	0.0	0.0	0.0
X-023	GC	LEE011 + everolimus	231.4	23.4	2.0	-6.2	-0.4
X-023	GC	LEE011 + everolimus	128.1	22.0	6.0	-48.1	-6.4
X-023	GC	LEE011 + everolimus	102.2	20.1	9.0	-58.6	-14.5
X-023	GC	LEE011 + everolimus	128.6	19.6	13.0	-47.9	-16.6
X-023	GC	LEE011 + everolimus	214.9	18.4	23.0	-12.9	-21.7
X-023	GC	LEE011 + everolimus	233.4	18.2	27.0	-5.4	-22.6
X-023	GC	LEE011 + everolimus	226.4	18.7	30.0	-8.2	-20.4
X-023	GC	LEE011	250.0	23.3	0.0	0.0	0.0
X-023	GC	LEE011	260.1	24.2	3.0	4.0	3.9
X-023	GC	LEE011	284.7	24.1	7.0	13.9	3.4
X-023	GC	LEE011	372.0	24.3	10.0	48.8	4.3
X-023	GC	LEE011	375.7	22.9	14.0	50.3	-1.7
X-023	GC	LEE011	418.7	23.8	21.0	67.5	2.1
X-023	GC	LEE011	378.8	23.6	24.0	51.5	1.3
X-023	GC	LEE011	234.5	23.2	29.0	-6.2	-0.4
X-023	GC	LEE011	198.4	24.7	42.0	-20.6	6.0
X-023	GC	LEE011	243.5	23.9	49.0	-2.6	2.6
X-023	GC	LEE011	258.5	25.5	57.0	3.4	9.4
X-023	GC	LEE011	271.6	22.9	60.0	8.6	-1.7
X-023	GC	LEE011	293.2	22.8	64.0	17.3	-2.1
X-023	GC	LEE011	325.6	23.4	67.0	30.2	0.4
X-023	GC	LEE011	338.8	24.1	71.0	35.5	3.4
X-023	GC	LEE011	362.4	22.9	77.0	45.0	-1.7
X-023	GC	LEE011	369.1	21.6	81.0	47.6	-7.3
X-023	GC	LEE011	452.1	23.0	85.0	80.8	-1.3
X-023	GC	LEE011	476.9	22.9	91.0	90.8	-1.7
X-023	GC	LJM716	280.3	26.4	0.0	0.0	0.0
X-023	GC	LJM716	331.3	26.3	3.0	18.2	-0.4
X-023	GC	LJM716	421.5	26.5	7.0	50.4	0.4
X-023	GC	LJM716	405.9	27.6	10.0	44.8	4.5
X-023	GC	LJM716	455.2	28.0	14.0	62.4	6.1
X-023	GC	LJM716	750.6	27.4	17.0	167.8	3.8
X-023	GC	LJM716	582.9	28.7	21.0	108.0	8.7
X-023	GC	LJM716	597.5	28.6	24.0	113.2	8.3
X-023	GC	LJM716	784.0	29.1	28.0	179.7	10.2
X-023	GC	LJM716	774.7	29.4	31.0	176.4	11.4
X-023	GC	LJM716	757.3	28.5	35.0	170.2	8.0
X-023	GC	LJM716	638.6	27.4	38.0	127.8	3.8
X-023	GC	LJM716	784.4	27.5	42.0	179.8	4.2
X-023	GC	LJM716	750.0	27.6	45.0	167.6	4.5
X-023	GC	LJM716	821.8	27.1	50.0	193.2	2.7
X-023	GC	LJM716	591.7	26.4	63.0	111.1	0.0
X-023	GC	LJM716	388.3	25.9	71.0	38.5	-1.9
X-023	GC	LJM716	399.6	25.1	74.0	42.6	-4.9
X-023	GC	everolimus	177.8	26.4	0.0	0.0	0.0
X-023	GC	everolimus	135.9	28.4	3.0	-23.6	7.6
X-023	GC	everolimus	108.8	28.4	7.0	-38.8	7.6
X-023	GC	everolimus	84.6	28.0	10.0	-52.4	6.1
X-023	GC	everolimus	99.9	29.2	14.0	-43.8	10.6
X-023	GC	everolimus	59.3	26.2	21.0	-66.6	-0.8
X-023	GC	everolimus	89.5	26.2	24.0	-49.7	-0.8
X-023	GC	everolimus	72.9	26.3	29.0	-59.0	-0.4
X-023	GC	everolimus	118.8	25.5	42.0	-33.2	-3.4
X-023	GC	everolimus	105.6	25.0	49.0	-40.6	-5.3
X-023	GC	everolimus	133.6	24.2	52.0	-24.9	-8.3
X-023	GC	everolimus	139.6	24.0	57.0	-21.5	-9.1
X-023	GC	everolimus	152.6	23.9	60.0	-14.2	-9.5
X-023	GC	everolimus	130.6	23.0	64.0	-26.5	-12.9
X-023	GC	everolimus	158.9	20.9	67.0	-10.6	-20.8
X-023	GC	everolimus	161.4	20.0	71.0	-9.2	-24.2
X-023	GC	everolimus	203.0	19.9	77.0	14.2	-24.6
X-023	GC	everolimus	196.6	19.7	81.0	10.6	-25.4
X-023	GC	everolimus	228.1	19.4	85.0	28.3	-26.5
X-023	GC	everolimus	234.6	19.0	91.0	31.9	-28.0
X-023	GC	untreated	252.4	24.3	0.0	0.0	0.0
X-023	GC	untreated	277.3	23.9	3.0	9.9	-1.6
X-023	GC	untreated	257.9	23.0	7.0	2.2	-5.3
X-023	GC	untreated	377.2	22.7	10.0	49.4	-6.6
X-023	GC	untreated	318.5	21.4	14.0	26.2	-11.9
X-023	GC	untreated	453.4	20.3	17.0	79.6	-16.5
X-023	GC	untreated	351.8	20.7	21.0	39.4	-14.8
X-023	GC	untreated	540.9	20.4	24.0	114.3	-16.0
X-023	GC	untreated	539.1	20.1	28.0	113.6	-17.3
X-023	GC	untreated	666.6	19.7	31.0	164.1	-18.9
X-023	GC	untreated	778.7	19.8	35.0	208.5	-18.5
X-024	GC	BYL719 + LJM716	290.4	23.9	0.0	0.0	0.0
X-024	GC	BYL719 + LJM716	257.4	20.9	3.0	-11.4	-12.6
X-024	GC	BYL719 + LJM716	261.8	19.8	7.0	-9.8	-17.2
X-024	GC	BYL719 + LJM716	310.7	19.4	10.0	7.0	-18.8
X-024	GC	BYL719 + LJM716	427.8	20.0	14.0	47.3	-16.3
X-024	GC	BYL719 + LJM716	509.7	20.2	17.0	75.5	-15.5
X-024	GC	BYL719 + LJM716	478.8	20.7	21.0	64.9	-13.4
X-024	GC	BYL719 + LJM716	697.4	19.3	24.0	140.2	-19.2
X-024	GC	BYL719 + LJM716	639.6	21.1	28.0	120.2	-11.7
X-024	GC	BYL719 + LJM716	714.7	20.4	31.0	146.1	-14.6
X-024	GC	BYL719 + LJM716	806.9	20.3	36.0	177.9	-15.1
X-024	GC	BYL719 + HSP990	250.1	25.0	0.0	0.0	0.0
X-024	GC	BYL719 + HSP990	196.0	26.6	4.0	-21.6	6.4
X-024	GC	BYL719 + HSP990	238.0	26.7	7.0	-4.8	6.8
X-024	GC	BYL719 + HSP990	171.6	27.2	11.0	-31.4	8.8
X-024	GC	BYL719 + HSP990	136.2	27.1	14.0	-45.5	8.4
X-024	GC	BYL719 + HSP990	159.3	28.0	18.0	-36.3	12.0
X-024	GC	BYL719 + HSP990	126.5	27.8	21.0	-49.4	11.2
X-024	GC	BYL719 + HSP990	108.0	28.4	25.0	-56.8	13.6
X-024	GC	BYL719 + HSP990	106.6	27.6	28.0	-57.4	10.4
X-024	GC	BYL719 + HSP990	73.2	27.8	31.0	-70.7	11.2
X-024	GC	BYL719 + HSP990	86.7	27.8	34.0	-65.3	11.2
X-024	GC	BYL719 + HSP990	72.1	20.9	38.0	-71.2	-16.4
X-024	GC	BYL719 + HSP990	55.9	18.9	41.0	-77.6	-24.4
X-024	GC	BYL719	260.9	23.0	0.0	0.0	0.0
X-024	GC	BYL719	312.1	22.7	4.0	19.6	-1.3
X-024	GC	BYL719	308.8	20.5	7.0	18.4	-10.9
X-024	GC	BYL719	374.6	21.2	11.0	43.6	-7.8
X-024	GC	BYL719	272.5	20.0	14.0	4.4	-13.0
X-024	GC	BYL719	271.6	21.1	18.0	4.1	-8.3
X-024	GC	BYL719	358.5	20.2	21.0	37.4	-12.2
X-024	GC	BYL719	414.0	21.8	24.0	58.7	-5.2
X-024	GC	BYL719	444.9	21.7	27.0	70.5	-5.7
X-024	GC	BYL719	475.2	19.9	31.0	82.1	-13.5
X-024	GC	BYL719	496.1	20.8	34.0	90.1	-9.6
X-024	GC	BYL719	491.0	21.4	38.0	88.2	-7.0
X-024	GC	BYL719	532.3	22.1	41.0	104.0	-3.9
X-024	GC	BYL719	530.3	22.2	45.0	103.3	-3.5
X-024	GC	BYL719	575.4	18.8	52.0	120.5	-18.3
X-024	GC	BYL719	454.2	19.1	55.0	74.1	-17.0
X-024	GC	BYL719	468.6	17.8	60.0	79.6	-22.6
X-024	GC	BYL719	462.5	20.5	73.0	77.3	-10.9
X-024	GC	BYL719	433.4	20.7	80.0	66.1	-10.0
X-024	GC	BYL719	456.9	19.4	83.0	75.1	-15.7
X-024	GC	BYL719	501.9	19.1	88.0	92.4	-17.0
X-024	GC	BYL719	513.5	19.7	91.0	96.8	-14.3
X-024	GC	BYL719	578.2	18.7	95.0	121.6	-18.7
X-024	GC	BYL719	496.0	18.1	98.0	90.1	-21.3
X-024	GC	BYL719	537.7	19.2	102.0	106.1	-16.5
X-024	GC	BYL719	599.2	20.4	108.0	129.7	-11.3
X-024	GC	BYL719	658.4	21.2	112.0	152.4	-7.8
X-024	GC	BYL719	691.4	21.0	116.0	165.0	-8.7
X-024	GC	BYL719	833.6	21.4	122.0	219.5	-7.0
X-024	GC	HSP990	297.9	26.7	0.0	0.0	0.0
X-024	GC	HSP990	365.8	25.7	4.0	22.8	-3.7
X-024	GC	HSP990	362.8	24.8	7.0	21.8	-7.1
X-024	GC	HSP990	486.9	27.1	11.0	63.4	1.5
X-024	GC	HSP990	516.3	27.0	14.0	73.3	1.1
X-024	GC	HSP990	560.6	28.3	18.0	88.2	6.0
X-024	GC	HSP990	619.4	25.9	21.0	107.9	-3.0
X-024	GC	HSP990	733.1	25.9	25.0	146.1	-3.0
X-024	GC	HSP990	702.7	25.2	28.0	135.9	-5.6
X-024	GC	HSP990	785.6	25.4	32.0	163.7	-4.9
X-024	GC	HSP990	716.9	25.3	35.0	140.7	-5.2
X-024	GC	HSP990	693.0	26.3	38.0	132.6	-1.5
X-024	GC	HSP990	737.4	25.9	41.0	147.5	-3.0
X-024	GC	HSP990	733.6	24.7	45.0	146.3	-7.5
X-024	GC	HSP990	938.0	25.8	48.0	214.9	-3.4
X-024	GC	HSP990	1126.8	26.4	52.0	278.2	-1.1
X-024	GC	HSP990	1137.0	25.3	55.0	281.7	-5.2
X-024	GC	HSP990	1356.1	26.1	59.0	355.2	-2.2
X-024	GC	LEE011 + everolimus	203.9	22.6	0.0	0.0	0.0
X-024	GC	LEE011 + everolimus	158.9	21.7	3.0	-22.1	-4.0
X-024	GC	LEE011 + everolimus	175.2	21.5	7.0	-14.1	-4.9
X-024	GC	LEE011 + everolimus	167.3	21.4	10.0	-17.9	-5.3
X-024	GC	LEE011 + everolimus	169.9	21.2	14.0	-16.7	-6.2
X-024	GC	LEE011 + everolimus	169.5	21.7	17.0	-16.9	-4.0
X-024	GC	LEE011 + everolimus	194.2	21.6	21.0	-4.8	-4.4
X-024	GC	LEE011 + everolimus	176.6	21.3	24.0	-13.4	-5.8
X-024	GC	LEE011 + everolimus	152.9	20.5	28.0	-25.0	-9.3
X-024	GC	LEE011 + everolimus	146.2	18.5	31.0	-28.3	-18.1
X-024	GC	LEE011 + everolimus	150.5	18.7	36.0	-26.2	-17.3
X-024	GC	LEE011 + everolimus	164.5	18.3	39.0	-19.3	-19.0
X-024	GC	LEE011 + everolimus	237.5	18.1	42.0	16.5	-19.9
X-024	GC	LEE011	238.1	27.5	0.0	0.0	0.0
X-024	GC	LEE011	256.5	27.0	4.0	7.7	-1.8
X-024	GC	LEE011	289.6	26.4	7.0	21.6	-4.0
X-024	GC	LEE011	300.0	26.8	11.0	26.0	-2.5
X-024	GC	LEE011	358.8	26.5	14.0	50.7	-3.6
X-024	GC	LEE011	382.6	26.5	18.0	60.7	-3.6
X-024	GC	LEE011	459.3	26.2	21.0	92.9	-4.7
X-024	GC	LEE011	487.0	24.6	25.0	104.5	-10.5
X-024	GC	LEE011	550.8	24.7	28.0	131.3	-10.2
X-024	GC	LEE011	537.9	24.7	32.0	125.9	-10.2
X-024	GC	LEE011	582.7	24.3	35.0	144.7	-11.6
X-024	GC	LEE011	566.2	24.9	38.0	137.8	-9.5
X-024	GC	LEE011	559.5	25.8	41.0	135.0	-6.2
X-024	GC	LEE011	645.5	25.0	45.0	171.1	-9.1
X-024	GC	LEE011	761.6	24.9	48.0	219.9	-9.5
X-024	GC	LEE011	832.1	24.7	52.0	249.5	-10.2
X-024	GC	LEE011	1012.2	25.1	55.0	325.1	-8.7
X-024	GC	LEE011	1121.0	25.8	59.0	370.8	-6.2
X-024	GC	LEE011	1360.4	24.1	66.0	471.4	-12.4
X-024	GC	LJM716	221.7	24.9	0.0	0.0	0.0
X-024	GC	LJM716	188.2	24.1	3.0	-15.1	-3.2
X-024	GC	LJM716	277.7	23.8	7.0	25.3	-4.4
X-024	GC	LJM716	265.6	24.5	10.0	19.8	-1.6
X-024	GC	LJM716	377.4	21.3	14.0	70.2	-14.5
X-024	GC	LJM716	513.7	22.8	17.0	131.7	-8.4
X-024	GC	LJM716	433.0	22.3	21.0	95.3	-10.4
X-024	GC	LJM716	428.8	22.6	24.0	93.4	-9.2
X-024	GC	LJM716	540.8	23.8	28.0	143.9	-4.4
X-024	GC	LJM716	629.3	24.8	31.0	183.9	-0.4
X-024	GC	LJM716	858.9	24.5	36.0	287.4	-1.6
X-024	GC	LJM716	1039.5	23.9	39.0	368.9	-4.0
X-024	GC	LJM716	1047.7	23.8	42.0	372.6	-4.4
X-024	GC	everolimus	180.8	26.1	0.0	0.0	0.0
X-024	GC	everolimus	241.2	27.7	7.0	33.4	6.1
X-024	GC	everolimus	254.4	27.5	11.0	40.7	5.4
X-024	GC	everolimus	168.9	27.8	14.0	-6.6	6.5
X-024	GC	everolimus	194.4	28.5	18.0	7.5	9.2
X-024	GC	everolimus	189.4	27.6	21.0	4.8	5.7
X-024	GC	everolimus	178.5	28.0	24.0	-1.3	7.3
X-024	GC	everolimus	156.7	28.2	27.0	-13.3	8.0
X-024	GC	everolimus	196.4	28.0	31.0	8.6	7.3
X-024	GC	everolimus	223.7	28.4	34.0	23.7	8.8
X-024	GC	everolimus	245.1	28.5	38.0	35.6	9.2
X-024	GC	everolimus	264.4	28.2	41.0	46.2	8.0
X-024	GC	everolimus	273.9	28.7	45.0	51.5	10.0
X-024	GC	everolimus	255.0	27.1	52.0	41.0	3.8
X-024	GC	everolimus	257.0	26.2	55.0	42.1	0.4
X-024	GC	everolimus	238.3	27.0	60.0	31.8	3.4
X-024	GC	everolimus	166.7	26.3	73.0	-7.8	0.8
X-024	GC	everolimus	187.5	24.9	80.0	3.7	-4.6
X-024	GC	everolimus	218.8	24.9	83.0	21.0	-4.6
X-024	GC	everolimus	247.8	25.9	88.0	37.1	-0.8
X-024	GC	everolimus	231.3	27.3	91.0	27.9	4.6
X-024	GC	everolimus	243.6	26.9	95.0	34.7	3.1
X-024	GC	everolimus	228.9	25.3	98.0	26.6	-3.1
X-024	GC	everolimus	236.0	25.9	102.0	30.5	-0.8
X-024	GC	everolimus	233.0	27.0	108.0	28.9	3.4
X-024	GC	everolimus	245.1	27.4	112.0	35.6	5.0
X-024	GC	everolimus	269.7	26.3	116.0	49.2	0.8
X-024	GC	everolimus	243.1	27.4	122.0	34.5	5.0
X-024	GC	untreated	219.9	24.5	0.0	0.0	0.0
X-024	GC	untreated	253.9	24.8	3.0	15.5	1.2
X-024	GC	untreated	273.9	23.6	6.0	24.6	-3.7
X-024	GC	untreated	448.8	24.9	10.0	104.1	1.6
X-024	GC	untreated	481.3	25.1	13.0	118.9	2.4
X-024	GC	untreated	641.7	25.2	17.0	191.8	2.9
X-024	GC	untreated	718.3	24.2	20.0	226.6	-1.2
X-024	GC	untreated	1007.4	25.9	25.0	358.1	5.7
X-024	GC	untreated	1038.2	25.5	28.0	372.1	4.1
X-024	GC	untreated	1208.6	25.1	31.0	449.6	2.4
X-025	GC	BGJ398	201.0	26.1	0.0	0.0	0.0
X-025	GC	BGJ398	191.4	23.8	3.0	-4.8	-8.8
X-025	GC	BGJ398	175.2	24.3	6.0	-12.8	-6.9
X-025	GC	BGJ398	157.1	24.0	12.0	-21.8	-8.0
X-025	GC	BGJ398	173.5	25.6	16.0	-13.7	-1.9
X-025	GC	BGJ398	159.3	27.0	20.0	-20.7	3.4
X-025	GC	BGJ398	144.7	26.8	28.0	-28.0	2.7
X-025	GC	BGJ398	191.8	27.2	32.0	-4.6	4.2
X-025	GC	BGJ398	152.8	28.2	37.0	-24.0	8.0
X-025	GC	BGJ398	175.3	28.0	41.0	-12.8	7.3
X-025	GC	BGJ398	124.4	27.7	45.0	-38.1	6.1
X-025	GC	BGJ398	122.9	27.7	49.0	-38.9	6.1
X-025	GC	BGJ398	168.9	28.0	52.0	-16.0	7.3
X-025	GC	BGJ398	178.3	27.3	56.0	-11.3	4.6
X-025	GC	BGJ398	168.9	28.1	59.0	-16.0	7.7
X-025	GC	BGJ398	181.5	28.1	64.0	-9.7	7.7
X-025	GC	BGJ398	185.6	27.8	70.0	-7.7	6.5
X-025	GC	BGJ398	181.4	27.7	75.0	-9.8	6.1
X-025	GC	BGJ398	185.9	28.1	80.0	-7.5	7.7
X-025	GC	BGJ398	217.4	27.4	85.0	8.2	5.0
X-025	GC	BGJ398	198.4	27.9	90.0	-1.3	6.9
X-025	GC	BGJ398	208.7	27.8	93.0	3.8	6.5
X-025	GC	BGJ398	170.3	27.5	101.0	-15.3	5.4
X-025	GC	BGJ398	184.2	26.5	111.0	-8.4	1.5
X-025	GC	BKM120	239.2	23.9	0.0	0.0	0.0
X-025	GC	BKM120	224.1	24.6	3.0	-6.3	2.9
X-025	GC	BKM120	159.8	24.4	7.0	-33.2	2.1
X-025	GC	BKM120	173.0	23.7	10.0	-27.7	-0.8
X-025	GC	BKM120	152.4	22.8	14.0	-36.3	-4.6
X-025	GC	BKM120	189.4	20.8	17.0	-20.8	-13.0
X-025	GC	BKM120	176.3	16.8	20.0	-26.3	-29.7
X-025	GC	BYL719 + LJM716	220.8	23.5	0.0	0.0	0.0
X-025	GC	BYL719 + LJM716	262.9	24.3	3.0	19.1	3.4
X-025	GC	BYL719 + LJM716	339.4	24.9	7.0	53.7	6.0
X-025	GC	BYL719 + LJM716	257.1	23.9	9.0	16.4	1.7
X-025	GC	BYL719 + LJM716	260.2	23.3	14.0	17.8	-0.9
X-025	GC	BYL719 + LJM716	318.4	23.5	19.0	44.2	0.0
X-025	GC	BYL719 + LJM716	303.8	22.1	23.0	37.6	-6.0
X-025	GC	BYL719 + LJM716	292.7	22.4	27.0	32.6	-4.7
X-025	GC	BYL719 + LJM716	336.3	21.3	30.0	52.3	-9.4
X-025	GC	BYL719 + LJM716	319.0	20.3	34.0	44.5	-13.6
X-025	GC	BYL719 + LJM716	319.6	19.7	37.0	44.7	-16.2
X-025	GC	BYL719 + LJM716	363.1	21.2	41.0	64.4	-9.8
X-025	GC	BYL719 + LJM716	400.3	21.4	45.0	81.3	-8.9
X-025	GC	BYL719 + LJM716	343.1	21.0	51.0	55.4	-10.6
X-025	GC	BYL719 + HSP990	205.3	24.5	0.0	0.0	0.0
X-025	GC	BYL719 + HSP990	221.4	25.3	3.0	7.8	3.3
X-025	GC	BYL719 + HSP990	271.7	25.3	7.0	32.3	3.3
X-025	GC	BYL719 + HSP990	266.4	24.9	9.0	29.8	1.6
X-025	GC	BYL719 + HSP990	184.2	26.1	14.0	-10.3	6.5
X-025	GC	BYL719 + HSP990	133.2	22.9	19.0	-35.1	-6.5
X-025	GC	BYL719 + HSP990	142.3	24.5	23.0	-30.7	0.0
X-025	GC	BYL719 + HSP990	238.6	25.6	27.0	16.2	4.5
X-025	GC	BYL719 + HSP990	154.0	26.3	30.0	-25.0	7.3
X-025	GC	BYL719 + HSP990	147.9	25.0	34.0	-28.0	2.0
X-025	GC	BYL719 + HSP990	257.9	23.5	37.0	25.6	-4.1
X-025	GC	BYL719 + HSP990	183.7	21.7	41.0	-10.5	-11.4
X-025	GC	BYL719 + HSP990	146.6	19.9	45.0	-28.6	-18.8
X-025	GC	BYL719 + HSP990	157.9	21.1	51.0	-23.1	-13.9
X-025	GC	BYL719 + HSP990	212.7	22.9	56.0	3.6	-6.5
X-025	GC	BYL719 + HSP990	257.0	22.5	59.0	25.2	-8.2
X-025	GC	BYL719 + HSP990	217.4	22.3	62.0	5.9	-9.0
X-025	GC	BYL719 + HSP990	227.2	21.3	65.0	10.7	-13.1
X-025	GC	BYL719 + HSP990	217.8	20.1	70.0	6.1	-18.0
X-025	GC	BYL719 + HSP990	206.9	18.9	73.0	0.8	-22.9
X-025	GC	BYL719 + HSP990	186.8	19.8	77.0	-9.0	-19.2
X-025	GC	BYL719 + HSP990	203.1	20.3	80.0	-1.1	-17.1
X-025	GC	BYL719 + HSP990	218.4	20.9	84.0	6.4	-14.7
X-025	GC	BYL719 + HSP990	206.5	19.0	88.0	0.6	-22.4
X-025	GC	BYL719 + HSP990	269.2	22.1	94.0	31.1	-9.8
X-025	GC	BYL719 + HSP990	383.6	23.6	101.0	86.8	-3.7
X-025	GC	BYL719 + HSP990	195.8	22.4	105.0	-4.6	-8.6
X-025	GC	BYL719 + HSP990	277.2	21.4	111.0	35.0	-12.7
X-025	GC	BYL719 + HSP990	276.2	23.9	119.0	34.5	-2.4
X-025	GC	BYL719 + HSP990	268.7	22.8	121.0	30.9	-6.9
X-025	GC	BYL719 + HSP990	305.0	23.0	125.0	48.6	-6.1
X-025	GC	BYL719 + HSP990	305.0	23.9	129.0	48.6	-2.4
X-025	GC	BYL719 + HSP990	346.2	24.5	135.0	68.6	0.0
X-025	GC	BYL719 + HSP990	344.3	23.6	139.0	67.7	-3.7
X-025	GC	BYL719	212.3	26.1	0.0	0.0	0.0
X-025	GC	BYL719	184.0	27.1	3.0	-13.3	3.8
X-025	GC	BYL719	215.0	26.8	7.0	1.3	2.7
X-025	GC	BYL719	229.4	26.5	10.0	8.1	1.5
X-025	GC	BYL719	225.4	26.3	14.0	6.2	0.8
X-025	GC	BYL719	231.1	27.1	17.0	8.9	3.8
X-025	GC	BYL719	250.6	27.0	21.0	18.0	3.4
X-025	GC	BYL719	242.4	25.9	24.0	14.2	-0.8
X-025	GC	BYL719	235.7	26.4	27.0	11.0	1.1
X-025	GC	BYL719	243.6	27.2	33.0	14.7	4.2
X-025	GC	BYL719	218.3	25.4	37.0	2.8	-2.7
X-025	GC	BYL719	261.0	25.7	41.0	22.9	-1.5
X-025	GC	BYL719	279.5	26.6	44.0	31.7	1.9
X-025	GC	BYL719	274.8	27.0	49.0	29.4	3.4
X-025	GC	BYL719	285.0	27.5	53.0	34.2	5.4
X-025	GC	BYL719	282.3	27.1	58.0	33.0	3.8
X-025	GC	BYL719	295.0	26.6	62.0	39.0	1.9
X-025	GC	BYL719	299.4	26.5	66.0	41.0	1.5
X-025	GC	BYL719	297.2	28.0	70.0	40.0	7.3
X-025	GC	BYL719	303.7	28.1	73.0	43.1	7.7
X-025	GC	BYL719	240.8	28.1	77.0	13.4	7.7
X-025	GC	BYL719	254.6	26.6	80.0	19.9	1.9
X-025	GC	BYL719	265.7	28.1	85.0	25.2	7.7
X-025	GC	BYL719	308.8	26.8	91.0	45.5	2.7
X-025	GC	BYL719	301.3	27.6	96.0	41.9	5.7
X-025	GC	BYL719	281.4	26.8	101.0	32.5	2.7
X-025	GC	BYL719	308.6	27.6	106.0	45.4	5.7
X-025	GC	BYL719	306.8	28.4	111.0	44.5	8.8
X-025	GC	BYL719	308.0	28.6	114.0	45.1	9.6
X-025	GC	BYL719	288.3	27.1	122.0	35.8	3.8
X-025	GC	BYL719	304.5	27.4	132.0	43.4	5.0
X-025	GC	BYL719	362.3	27.5	136.0	70.7	5.4
X-025	GC	BYL719	364.1	27.0	139.0	71.5	3.4
X-025	GC	BYL719	342.9	29.1	146.0	61.5	11.5
X-025	GC	BYL719	329.2	26.5	154.0	55.1	1.5
X-025	GC	BYL719	278.1	27.5	162.0	31.0	5.4
X-025	GC	BYL719	329.1	27.5	169.0	55.0	5.4
X-025	GC	BYL719	345.4	27.7	175.0	62.7	6.1
X-025	GC	BYL719	348.9	26.8	182.0	64.3	2.7
X-025	GC	BYL719	377.4	28.3	189.0	77.8	8.4
X-025	GC	BYL719	440.3	27.7	197.0	107.4	6.1
X-025	GC	BYL719	436.4	29.9	204.0	105.6	14.6
X-025	GC	BYL719	571.8	30.1	218.0	169.3	15.3
X-025	GC	CLR457	228.0	26.5	0.0	0.0	0.0
X-025	GC	CLR457	339.3	26.3	3.0	48.8	-0.8
X-025	GC	CLR457	268.9	27.5	7.0	17.9	3.8
[truncated: 65,446 more rows]
