# Supplementary material for: Radius additivity score: a novel combination index for tumour growth inhibition in fixed-dose xenograft studies
Source: Front Pharmacol. 2023 Oct 13;14:1272058. doi: 10.3389/fphar.2023.1272058 (PMC10603293; doi:10.3389/fphar.2023.1272058)
Supplement: Supplementary file 1 [file DataSheet1.ZIP › code_complete/data/novartis_volumes_curated.csv]

model	tumor_type	treatment	volume	bw	day	vol_diff_perc	bw_diff_perc	ID_exp	study	drug1	drug2	drug3
X-010	GC	untreated	250.4	23.7	0	0	0	X-010 GC untreated	control	NA	NA	NA
X-010	GC	untreated	281	25	3	12.2	5.5	X-010 GC untreated	control	NA	NA	NA
X-010	GC	untreated	313.1	NA	6	25	5.5	X-010 GC untreated	control	NA	NA	NA
X-010	GC	untreated	344.1	23.9	9	37.4	0.8	X-010 GC untreated	control	NA	NA	NA
X-010	GC	untreated	305	23.2	12	21.8	-2.1	X-010 GC untreated	control	NA	NA	NA
X-010	GC	untreated	447.2	24.1	15	78.6	1.7	X-010 GC untreated	control	NA	NA	NA
X-015	GC	untreated	198.4	25.7	0	0	0	X-015 GC untreated	control	NA	NA	NA
X-015	GC	untreated	171.6	27.9	3	-13.5	8.6	X-015 GC untreated	control	NA	NA	NA
X-015	GC	untreated	255.2	26.5	6	28.6	3.1	X-015 GC untreated	control	NA	NA	NA
X-015	GC	untreated	361.8	25.5	12	82.4	-0.8	X-015 GC untreated	control	NA	NA	NA
X-015	GC	untreated	312.1	26.6	15	57.3	3.5	X-015 GC untreated	control	NA	NA	NA
X-023	GC	untreated	252.4	24.3	0	0	0	X-023 GC untreated	control	NA	NA	NA
X-023	GC	untreated	277.3	23.9	3	9.9	-1.6	X-023 GC untreated	control	NA	NA	NA
X-023	GC	untreated	257.9	23	7	2.2	-5.3	X-023 GC untreated	control	NA	NA	NA
X-023	GC	untreated	377.2	22.7	10	49.4	-6.6	X-023 GC untreated	control	NA	NA	NA
X-023	GC	untreated	318.5	21.4	14	26.2	-11.9	X-023 GC untreated	control	NA	NA	NA
X-024	GC	untreated	219.9	24.5	0	0	0	X-024 GC untreated	control	NA	NA	NA
X-024	GC	untreated	253.9	24.8	3	15.5	1.2	X-024 GC untreated	control	NA	NA	NA
X-024	GC	untreated	273.9	23.6	6	24.6	-3.7	X-024 GC untreated	control	NA	NA	NA
X-024	GC	untreated	448.8	24.9	10	104.1	1.6	X-024 GC untreated	control	NA	NA	NA
X-024	GC	untreated	481.3	25.1	13	118.9	2.4	X-024 GC untreated	control	NA	NA	NA
X-038	GC	untreated	224	24.3	0	0	0	X-038 GC untreated	control	NA	NA	NA
X-038	GC	untreated	309.6	23.7	4	38.2	-2.5	X-038 GC untreated	control	NA	NA	NA
X-038	GC	untreated	311.9	24.2	7	39.2	-0.4	X-038 GC untreated	control	NA	NA	NA
X-038	GC	untreated	418	24.2	12	86.6	-0.4	X-038 GC untreated	control	NA	NA	NA
X-038	GC	untreated	522	23.9	15	133	-1.6	X-038 GC untreated	control	NA	NA	NA
X-039	GC	untreated	262.8	25.1	0	0	0	X-039 GC untreated	control	NA	NA	NA
X-039	GC	untreated	406	25.1	3	54.5	0	X-039 GC untreated	control	NA	NA	NA
X-039	GC	untreated	651.2	25.5	7	147.8	1.6	X-039 GC untreated	control	NA	NA	NA
X-039	GC	untreated	700.1	26.8	10	166.4	6.8	X-039 GC untreated	control	NA	NA	NA
X-039	GC	untreated	856.7	25.7	14	226	2.4	X-039 GC untreated	control	NA	NA	NA
X-050	GC	untreated	235.9	24.8	0	0	0	X-050 GC untreated	control	NA	NA	NA
X-050	GC	untreated	307.2	25.7	4	30.2	3.6	X-050 GC untreated	control	NA	NA	NA
X-050	GC	untreated	389.9	26.1	7	65.3	5.2	X-050 GC untreated	control	NA	NA	NA
X-050	GC	untreated	444.4	26.4	11	88.4	6.5	X-050 GC untreated	control	NA	NA	NA
X-050	GC	untreated	536.9	26.8	14	127.6	8.1	X-050 GC untreated	control	NA	NA	NA
X-056	GC	untreated	245.7	25.3	0	0	0	X-056 GC untreated	control	NA	NA	NA
X-056	GC	untreated	375.1	26	3	52.7	2.8	X-056 GC untreated	control	NA	NA	NA
X-056	GC	untreated	353	26.2	6	43.7	3.6	X-056 GC untreated	control	NA	NA	NA
X-056	GC	untreated	387.3	27.2	9	57.6	7.5	X-056 GC untreated	control	NA	NA	NA
X-056	GC	untreated	385.6	26.1	12	56.9	3.2	X-056 GC untreated	control	NA	NA	NA
X-056	GC	untreated	429.2	26.6	15	74.7	5.1	X-056 GC untreated	control	NA	NA	NA
X-074	GC	untreated	211.3	21.5	0	0	0	X-074 GC untreated	control	NA	NA	NA
X-074	GC	untreated	178	21.9	3	-15.8	1.9	X-074 GC untreated	control	NA	NA	NA
X-074	GC	untreated	261.7	22.3	7	23.9	3.7	X-074 GC untreated	control	NA	NA	NA
X-074	GC	untreated	283.4	22.1	10	34.1	2.8	X-074 GC untreated	control	NA	NA	NA
X-074	GC	untreated	385.7	22.4	14	82.5	4.2	X-074 GC untreated	control	NA	NA	NA
X-077	GC	untreated	145.7	26.6	0	0	0	X-077 GC untreated	control	NA	NA	NA
X-077	GC	untreated	221.7	26.3	3	52.2	-1.1	X-077 GC untreated	control	NA	NA	NA
X-077	GC	untreated	238.6	25.8	6	63.8	-3	X-077 GC untreated	control	NA	NA	NA
X-077	GC	untreated	246.2	26	9	69	-2.3	X-077 GC untreated	control	NA	NA	NA
X-077	GC	untreated	272.6	28.3	13	87.1	6.4	X-077 GC untreated	control	NA	NA	NA
X-078	GC	untreated	229.5	20.4	0	0	0	X-078 GC untreated	control	NA	NA	NA
X-078	GC	untreated	261.5	20.5	3	13.9	0.5	X-078 GC untreated	control	NA	NA	NA
X-078	GC	untreated	365.4	21.4	7	59.2	4.9	X-078 GC untreated	control	NA	NA	NA
X-078	GC	untreated	411	20.3	10	79.1	-0.5	X-078 GC untreated	control	NA	NA	NA
X-078	GC	untreated	588.1	20.3	14	156.3	-0.5	X-078 GC untreated	control	NA	NA	NA
X-0933	CRC	untreated	216.1	24.1	0	0	0	X-0933 CRC untreated	control	NA	NA	NA
X-0933	CRC	untreated	290.4	23.6	3	34.4	-2.1	X-0933 CRC untreated	control	NA	NA	NA
X-0933	CRC	untreated	351.7	24.9	6	62.7	3.3	X-0933 CRC untreated	control	NA	NA	NA
X-0933	CRC	untreated	516.1	24.8	14	138.8	2.9	X-0933 CRC untreated	control	NA	NA	NA
X-096	GC	untreated	233.9	22.3	0	0	0	X-096 GC untreated	control	NA	NA	NA
X-096	GC	untreated	254	22.8	3	8.6	2.2	X-096 GC untreated	control	NA	NA	NA
X-096	GC	untreated	361.9	23	7	54.7	3.1	X-096 GC untreated	control	NA	NA	NA
X-096	GC	untreated	576.2	23.6	10	146.3	5.8	X-096 GC untreated	control	NA	NA	NA
X-096	GC	untreated	645.8	23.6	14	176.1	5.8	X-096 GC untreated	control	NA	NA	NA
X-0991	PDAC	untreated	269	26.1	0	0	0	X-0991 PDAC untreated	control	NA	NA	NA
X-0991	PDAC	untreated	339.7	24.9	2	26.3	-4.6	X-0991 PDAC untreated	control	NA	NA	NA
X-0991	PDAC	untreated	336.3	24.8	8	25	-5	X-0991 PDAC untreated	control	NA	NA	NA
X-0991	PDAC	untreated	336.6	24.6	11	25.1	-5.7	X-0991 PDAC untreated	control	NA	NA	NA
X-0991	PDAC	untreated	395.6	25.7	13	47.1	-1.5	X-0991 PDAC untreated	control	NA	NA	NA
X-1004	BRCA	untreated	214.1	28	0	0	0	X-1004 BRCA untreated	control	NA	NA	NA
X-1004	BRCA	untreated	301.4	27.8	3	40.8	-0.7	X-1004 BRCA untreated	control	NA	NA	NA
X-1004	BRCA	untreated	324	27.3	6	51.3	-2.5	X-1004 BRCA untreated	control	NA	NA	NA
X-1004	BRCA	untreated	391.4	27	13	82.8	-3.6	X-1004 BRCA untreated	control	NA	NA	NA
X-1008	BRCA	untreated	255.6	27.2	0	0	0	X-1008 BRCA untreated	control	NA	NA	NA
X-1008	BRCA	untreated	289.4	27.6	4	13.2	1.5	X-1008 BRCA untreated	control	NA	NA	NA
X-1008	BRCA	untreated	331.5	27.5	7	29.7	1.1	X-1008 BRCA untreated	control	NA	NA	NA
X-1008	BRCA	untreated	350.3	28.6	11	37.1	5.1	X-1008 BRCA untreated	control	NA	NA	NA
X-1008	BRCA	untreated	449.3	28.8	14	75.8	5.9	X-1008 BRCA untreated	control	NA	NA	NA
X-101	GC	untreated	271.5	25.6	0	0	0	X-101 GC untreated	control	NA	NA	NA
X-101	GC	untreated	510.9	26.5	8	88.2	3.5	X-101 GC untreated	control	NA	NA	NA
X-101	GC	untreated	588.8	26.5	11	116.9	3.5	X-101 GC untreated	control	NA	NA	NA
X-101	GC	untreated	780.9	27.5	14	187.6	7.4	X-101 GC untreated	control	NA	NA	NA
X-1027	CRC	untreated	299.2	24.7	0	0	0	X-1027 CRC untreated	control	NA	NA	NA
X-1027	CRC	untreated	590.9	23.4	3	97.5	-5.3	X-1027 CRC untreated	control	NA	NA	NA
X-1027	CRC	untreated	770.5	24.6	7	157.5	-0.4	X-1027 CRC untreated	control	NA	NA	NA
X-1027	CRC	untreated	1161.9	23	10	288.3	-6.9	X-1027 CRC untreated	control	NA	NA	NA
X-1027	CRC	untreated	1485.3	22.4	14	396.4	-9.3	X-1027 CRC untreated	control	NA	NA	NA
X-105	GC	untreated	276.1	26.9	0	0	0	X-105 GC untreated	control	NA	NA	NA
X-105	GC	untreated	467.1	27	10	69.2	0.4	X-105 GC untreated	control	NA	NA	NA
X-105	GC	untreated	739	27.1	13	167.7	0.7	X-105 GC untreated	control	NA	NA	NA
X-1119	CRC	untreated	219.7	24	0	0	0	X-1119 CRC untreated	control	NA	NA	NA
X-1119	CRC	untreated	201.1	24.1	1	-8.5	0.4	X-1119 CRC untreated	control	NA	NA	NA
X-1119	CRC	untreated	337.6	24.2	6	53.7	0.8	X-1119 CRC untreated	control	NA	NA	NA
X-1119	CRC	untreated	455.8	24	11	107.5	0	X-1119 CRC untreated	control	NA	NA	NA
X-1119	CRC	untreated	590.9	25.7	14	169	7.1	X-1119 CRC untreated	control	NA	NA	NA
X-114	GC	untreated	336.7	25	0	0	0	X-114 GC untreated	control	NA	NA	NA
X-114	GC	untreated	499.8	24.5	4	48.4	-2	X-114 GC untreated	control	NA	NA	NA
X-114	GC	untreated	544.3	25.1	7	61.7	0.4	X-114 GC untreated	control	NA	NA	NA
X-114	GC	untreated	630.2	25.5	12	87.2	2	X-114 GC untreated	control	NA	NA	NA
X-114	GC	untreated	726.9	24.8	15	115.9	-0.8	X-114 GC untreated	control	NA	NA	NA
X-1156	NSCLC	untreated	187.1	22.8	0	0	0	X-1156 NSCLC untreated	control	NA	NA	NA
X-1156	NSCLC	untreated	268.8	21.7	2	43.7	-4.8	X-1156 NSCLC untreated	control	NA	NA	NA
X-1156	NSCLC	untreated	475.9	21.9	7	154.4	-3.9	X-1156 NSCLC untreated	control	NA	NA	NA
X-1156	NSCLC	untreated	832.9	22	13	345.2	-3.5	X-1156 NSCLC untreated	control	NA	NA	NA
X-1167	CRC	untreated	200.9	26.1	0	0	0	X-1167 CRC untreated	control	NA	NA	NA
X-1167	CRC	untreated	244.1	27.8	6	21.5	6.5	X-1167 CRC untreated	control	NA	NA	NA
X-1167	CRC	untreated	239.4	27.3	9	19.2	4.6	X-1167 CRC untreated	control	NA	NA	NA
X-1167	CRC	untreated	281.2	26.9	12	40	3.1	X-1167 CRC untreated	control	NA	NA	NA
X-1167	CRC	untreated	353	27.6	15	75.7	5.7	X-1167 CRC untreated	control	NA	NA	NA
X-1172	NSCLC	untreated	334.5	25.3	0	0	0	X-1172 NSCLC untreated	control	NA	NA	NA
X-1172	NSCLC	untreated	671.3	25	2	100.7	-1.2	X-1172 NSCLC untreated	control	NA	NA	NA
X-1172	NSCLC	untreated	605.5	26.2	5	81	3.6	X-1172 NSCLC untreated	control	NA	NA	NA
X-1172	NSCLC	untreated	690.7	26.3	7	106.5	4	X-1172 NSCLC untreated	control	NA	NA	NA
X-1172	NSCLC	untreated	1754.4	26.7	12	424.5	5.5	X-1172 NSCLC untreated	control	NA	NA	NA
X-1172	NSCLC	untreated	1530.9	26.7	14	357.7	5.5	X-1172 NSCLC untreated	control	NA	NA	NA
X-1173	CRC	untreated	246.4	26.8	0	0	0	X-1173 CRC untreated	control	NA	NA	NA
X-1173	CRC	untreated	307	26.8	3	24.6	0	X-1173 CRC untreated	control	NA	NA	NA
X-1173	CRC	untreated	485	27.4	7	96.8	2.2	X-1173 CRC untreated	control	NA	NA	NA
X-1173	CRC	untreated	456.3	27.2	10	85.2	1.5	X-1173 CRC untreated	control	NA	NA	NA
X-1173	CRC	untreated	552.2	26.4	13	124.1	-1.5	X-1173 CRC untreated	control	NA	NA	NA
X-1189	NSCLC	untreated	289.9	25.8	0	0	0	X-1189 NSCLC untreated	control	NA	NA	NA
X-1189	NSCLC	untreated	253	26.4	3	-12.7	2.3	X-1189 NSCLC untreated	control	NA	NA	NA
X-1189	NSCLC	untreated	257.3	27.4	6	-11.2	6.2	X-1189 NSCLC untreated	control	NA	NA	NA
X-1189	NSCLC	untreated	281.7	26.8	10	-2.8	3.9	X-1189 NSCLC untreated	control	NA	NA	NA
X-1189	NSCLC	untreated	333.4	26	13	15	0.8	X-1189 NSCLC untreated	control	NA	NA	NA
X-1199	PDAC	untreated	274	20.9	0	0	0	X-1199 PDAC untreated	control	NA	NA	NA
X-1199	PDAC	untreated	317.4	22.3	3	15.8	6.7	X-1199 PDAC untreated	control	NA	NA	NA
X-1199	PDAC	untreated	303.2	22.4	6	10.7	7.2	X-1199 PDAC untreated	control	NA	NA	NA
X-1199	PDAC	untreated	349.3	22.9	10	27.5	9.6	X-1199 PDAC untreated	control	NA	NA	NA
X-1199	PDAC	untreated	342.6	22.6	14	25	8.1	X-1199 PDAC untreated	control	NA	NA	NA
X-1228	NSCLC	untreated	162.4	25.8	0	0	0	X-1228 NSCLC untreated	control	NA	NA	NA
X-1228	NSCLC	untreated	237	25.3	3	45.9	-1.9	X-1228 NSCLC untreated	control	NA	NA	NA
X-1228	NSCLC	untreated	291.9	25.8	6	79.7	0	X-1228 NSCLC untreated	control	NA	NA	NA
X-1228	NSCLC	untreated	297.2	25.4	11	83	-1.6	X-1228 NSCLC untreated	control	NA	NA	NA
X-1228	NSCLC	untreated	285.5	25.4	13	75.8	-1.6	X-1228 NSCLC untreated	control	NA	NA	NA
X-1270	CRC	untreated	258.2	27	0	0	0	X-1270 CRC untreated	control	NA	NA	NA
X-1270	CRC	untreated	276.4	26.8	1	7	-0.7	X-1270 CRC untreated	control	NA	NA	NA
X-1270	CRC	untreated	267.5	26.2	3	3.6	-3	X-1270 CRC untreated	control	NA	NA	NA
X-1270	CRC	untreated	300.3	27.1	7	16.3	0.4	X-1270 CRC untreated	control	NA	NA	NA
X-1270	CRC	untreated	328.1	26.3	10	27.1	-2.6	X-1270 CRC untreated	control	NA	NA	NA
X-1270	CRC	untreated	373.9	26.6	14	44.8	-1.5	X-1270 CRC untreated	control	NA	NA	NA
X-1286	BRCA	untreated	261.1	24.5	0	0	0	X-1286 BRCA untreated	control	NA	NA	NA
X-1286	BRCA	untreated	384.3	23.8	7	47.2	-2.9	X-1286 BRCA untreated	control	NA	NA	NA
X-1286	BRCA	untreated	551.6	25.4	10	111.3	3.7	X-1286 BRCA untreated	control	NA	NA	NA
X-1286	BRCA	untreated	964.6	26.4	14	269.4	7.8	X-1286 BRCA untreated	control	NA	NA	NA
X-1289	PDAC	untreated	275.2	25.5	0	0	0	X-1289 PDAC untreated	control	NA	NA	NA
X-1289	PDAC	untreated	296.5	23.5	2	7.7	-7.8	X-1289 PDAC untreated	control	NA	NA	NA
X-1289	PDAC	untreated	316.9	25	5	15.2	-2	X-1289 PDAC untreated	control	NA	NA	NA
X-1289	PDAC	untreated	475.3	25.1	8	72.7	-1.6	X-1289 PDAC untreated	control	NA	NA	NA
X-1289	PDAC	untreated	576.1	25.8	12	109.3	1.2	X-1289 PDAC untreated	control	NA	NA	NA
X-1289	PDAC	untreated	733.4	25.5	15	166.5	0	X-1289 PDAC untreated	control	NA	NA	NA
X-129	GC	untreated	268.2	NA	0	0	0	X-129 GC untreated	control	NA	NA	NA
X-129	GC	untreated	345.2	NA	2	28.7	0	X-129 GC untreated	control	NA	NA	NA
X-129	GC	untreated	345.2	NA	6	28.7	0	X-129 GC untreated	control	NA	NA	NA
X-129	GC	untreated	379.8	NA	10	41.6	0	X-129 GC untreated	control	NA	NA	NA
X-129	GC	untreated	440.1	NA	13	64.1	0	X-129 GC untreated	control	NA	NA	NA
X-1290	CRC	untreated	195.8	29.2	0	0	0	X-1290 CRC untreated	control	NA	NA	NA
X-1290	CRC	untreated	282.4	28.7	8	44.2	-1.7	X-1290 CRC untreated	control	NA	NA	NA
X-1290	CRC	untreated	452	28	10	130.8	-4.1	X-1290 CRC untreated	control	NA	NA	NA
X-1290	CRC	untreated	462.1	27.7	13	136	-5.1	X-1290 CRC untreated	control	NA	NA	NA
X-1303	CRC	untreated	227.1	26.3	0	0	0	X-1303 CRC untreated	control	NA	NA	NA
X-1303	CRC	untreated	242.8	25.2	3	6.9	-4.2	X-1303 CRC untreated	control	NA	NA	NA
X-1303	CRC	untreated	813.7	24.1	9	258.3	-8.4	X-1303 CRC untreated	control	NA	NA	NA
X-1303	CRC	untreated	929.4	24.4	11	309.2	-7.2	X-1303 CRC untreated	control	NA	NA	NA
X-1303	CRC	untreated	1051.3	24	14	362.9	-8.7	X-1303 CRC untreated	control	NA	NA	NA
X-1317	PDAC	untreated	329.7	32.7	0	0	0	X-1317 PDAC untreated	control	NA	NA	NA
X-1317	PDAC	untreated	409.4	31.8	4	24.2	-2.8	X-1317 PDAC untreated	control	NA	NA	NA
X-1317	PDAC	untreated	543	31.3	8	64.7	-4.3	X-1317 PDAC untreated	control	NA	NA	NA
X-1317	PDAC	untreated	653.7	31.9	11	98.3	-2.4	X-1317 PDAC untreated	control	NA	NA	NA
X-1317	PDAC	untreated	1068.8	32.8	15	224.2	0.3	X-1317 PDAC untreated	control	NA	NA	NA
X-1323	NSCLC	untreated	221.8	22.7	0	0	0	X-1323 NSCLC untreated	control	NA	NA	NA
X-1323	NSCLC	untreated	210.6	23.3	2	-5	2.6	X-1323 NSCLC untreated	control	NA	NA	NA
X-1323	NSCLC	untreated	458.9	24.1	6	106.9	6.2	X-1323 NSCLC untreated	control	NA	NA	NA
X-1323	NSCLC	untreated	512.4	24.5	9	131	7.9	X-1323 NSCLC untreated	control	NA	NA	NA
X-1323	NSCLC	untreated	758	24.6	13	241.7	8.4	X-1323 NSCLC untreated	control	NA	NA	NA
X-1329	CRC	untreated	221.8	30.2	0	0	0	X-1329 CRC untreated	control	NA	NA	NA
X-1329	CRC	untreated	315.5	30.5	5	42.2	1	X-1329 CRC untreated	control	NA	NA	NA
X-1329	CRC	untreated	441.4	30.3	8	99	0.3	X-1329 CRC untreated	control	NA	NA	NA
X-1329	CRC	untreated	578.8	30.2	15	161	0	X-1329 CRC untreated	control	NA	NA	NA
X-135	GC	untreated	216.4	24	0	0	0	X-135 GC untreated	control	NA	NA	NA
X-135	GC	untreated	256.7	23.6	2	18.6	-1.7	X-135 GC untreated	control	NA	NA	NA
X-135	GC	untreated	248.8	23.9	6	15	-0.4	X-135 GC untreated	control	NA	NA	NA
X-135	GC	untreated	288.3	24.1	9	33.2	0.4	X-135 GC untreated	control	NA	NA	NA
X-135	GC	untreated	336.1	23.8	13	55.3	-0.8	X-135 GC untreated	control	NA	NA	NA
X-136	GC	untreated	209.2	25.2	0	0	0	X-136 GC untreated	control	NA	NA	NA
X-136	GC	untreated	212.1	25.6	3	1.4	1.6	X-136 GC untreated	control	NA	NA	NA
X-136	GC	untreated	261	26	7	24.8	3.2	X-136 GC untreated	control	NA	NA	NA
X-136	GC	untreated	251.7	25.5	10	20.3	1.2	X-136 GC untreated	control	NA	NA	NA
X-136	GC	untreated	305	25.1	14	45.8	-0.4	X-136 GC untreated	control	NA	NA	NA
X-1362	PDAC	untreated	274.9	26.6	0	0	0	X-1362 PDAC untreated	control	NA	NA	NA
X-1362	PDAC	untreated	263.4	26.1	1	-4.2	-1.9	X-1362 PDAC untreated	control	NA	NA	NA
X-1362	PDAC	untreated	356.4	26.3	5	29.6	-1.1	X-1362 PDAC untreated	control	NA	NA	NA
X-1362	PDAC	untreated	431.3	26.8	7	56.9	0.8	X-1362 PDAC untreated	control	NA	NA	NA
X-1362	PDAC	untreated	493.5	28	15	79.5	5.3	X-1362 PDAC untreated	control	NA	NA	NA
X-137	GC	untreated	237.8	22.3	0	0	0	X-137 GC untreated	control	NA	NA	NA
X-137	GC	untreated	266.4	23.7	3	12	6.3	X-137 GC untreated	control	NA	NA	NA
X-137	GC	untreated	410.2	24.4	7	72.5	9.4	X-137 GC untreated	control	NA	NA	NA
X-137	GC	untreated	504.7	23.7	10	112.2	6.3	X-137 GC untreated	control	NA	NA	NA
X-137	GC	untreated	721.2	23.3	14	203.3	4.5	X-137 GC untreated	control	NA	NA	NA
X-1371	BRCA	untreated	214.6	27.9	0	0	0	X-1371 BRCA untreated	control	NA	NA	NA
X-1371	BRCA	untreated	307.7	28.2	3	43.4	1.1	X-1371 BRCA untreated	control	NA	NA	NA
X-1371	BRCA	untreated	340.5	28.2	6	58.7	1.1	X-1371 BRCA untreated	control	NA	NA	NA
X-1371	BRCA	untreated	433.1	29.2	10	101.8	4.7	X-1371 BRCA untreated	control	NA	NA	NA
X-1371	BRCA	untreated	613.3	28.9	13	185.8	3.6	X-1371 BRCA untreated	control	NA	NA	NA
X-1383	BRCA	untreated	204.2	27.1	0	0	0	X-1383 BRCA untreated	control	NA	NA	NA
X-1383	BRCA	untreated	275.8	27.2	6	35.1	0.4	X-1383 BRCA untreated	control	NA	NA	NA
X-1383	BRCA	untreated	283.2	27.3	9	38.7	0.7	X-1383 BRCA untreated	control	NA	NA	NA
X-1383	BRCA	untreated	286.7	27.3	14	40.4	0.7	X-1383 BRCA untreated	control	NA	NA	NA
X-1407	BRCA	untreated	216.2	27.1	0	0	0	X-1407 BRCA untreated	control	NA	NA	NA
X-1407	BRCA	untreated	284.7	25.7	6	31.7	-5.2	X-1407 BRCA untreated	control	NA	NA	NA
X-1407	BRCA	untreated	334.4	26	9	54.7	-4.1	X-1407 BRCA untreated	control	NA	NA	NA
X-1407	BRCA	untreated	402.5	26.5	14	86.2	-2.2	X-1407 BRCA untreated	control	NA	NA	NA
X-141	GC	untreated	206.9	25	0	0	0	X-141 GC untreated	control	NA	NA	NA
X-141	GC	untreated	228.6	25.3	5	10.5	1.2	X-141 GC untreated	control	NA	NA	NA
X-141	GC	untreated	168.8	24.7	8	-18.4	-1.2	X-141 GC untreated	control	NA	NA	NA
X-141	GC	untreated	159.7	24.4	11	-22.8	-2.4	X-141 GC untreated	control	NA	NA	NA
X-141	GC	untreated	172.5	25.2	14	-16.6	0.8	X-141 GC untreated	control	NA	NA	NA
X-142	GC	untreated	200.9	25.2	0	0	0	X-142 GC untreated	control	NA	NA	NA
X-142	GC	untreated	254.3	25.6	2	26.6	1.6	X-142 GC untreated	control	NA	NA	NA
X-142	GC	untreated	350.8	24.6	6	74.6	-2.4	X-142 GC untreated	control	NA	NA	NA
X-142	GC	untreated	375.2	24.9	9	86.8	-1.2	X-142 GC untreated	control	NA	NA	NA
X-142	GC	untreated	532.5	25.8	13	165.1	2.4	X-142 GC untreated	control	NA	NA	NA
X-144	GC	untreated	263.1	25.8	0	0	0	X-144 GC untreated	control	NA	NA	NA
X-144	GC	untreated	371.3	27.1	3	41.1	5	X-144 GC untreated	control	NA	NA	NA
X-144	GC	untreated	661.6	28.7	6	151.5	11.2	X-144 GC untreated	control	NA	NA	NA
X-144	GC	untreated	1217.4	30	9	362.7	16.3	X-144 GC untreated	control	NA	NA	NA
X-144	GC	untreated	2278.5	30.1	13	766	16.7	X-144 GC untreated	control	NA	NA	NA
X-1441	CRC	untreated	240.3	29	0	0	0	X-1441 CRC untreated	control	NA	NA	NA
X-1441	CRC	untreated	303	28.9	3	26.1	-0.3	X-1441 CRC untreated	control	NA	NA	NA
X-1441	CRC	untreated	404.5	27.8	7	68.3	-4.1	X-1441 CRC untreated	control	NA	NA	NA
X-1441	CRC	untreated	404.5	28.2	10	68.3	-2.8	X-1441 CRC untreated	control	NA	NA	NA
X-1441	CRC	untreated	438.5	29.3	14	82.5	1	X-1441 CRC untreated	control	NA	NA	NA
X-1442	NSCLC	untreated	363.9	23.8	0	0	0	X-1442 NSCLC untreated	control	NA	NA	NA
X-1442	NSCLC	untreated	622.4	25.4	7	71	6.7	X-1442 NSCLC untreated	control	NA	NA	NA
X-1442	NSCLC	untreated	605.5	25.1	10	66.4	5.5	X-1442 NSCLC untreated	control	NA	NA	NA
X-1442	NSCLC	untreated	770.7	25.8	13	111.8	8.4	X-1442 NSCLC untreated	control	NA	NA	NA
X-146	GC	untreated	204.4	23.7	0	0	0	X-146 GC untreated	control	NA	NA	NA
X-146	GC	untreated	269	23.5	4	31.6	-0.8	X-146 GC untreated	control	NA	NA	NA
X-146	GC	untreated	292.9	24	7	43.3	1.3	X-146 GC untreated	control	NA	NA	NA
X-146	GC	untreated	334.4	24.2	11	63.6	2.1	X-146 GC untreated	control	NA	NA	NA
X-146	GC	untreated	389.2	23.5	14	90.4	-0.8	X-146 GC untreated	control	NA	NA	NA
X-1468	BRCA	untreated	245.6	32	0	0	0	X-1468 BRCA untreated	control	NA	NA	NA
X-1468	BRCA	untreated	274.2	32.8	3	11.6	2.5	X-1468 BRCA untreated	control	NA	NA	NA
X-1468	BRCA	untreated	280.9	30.6	7	14.4	-4.4	X-1468 BRCA untreated	control	NA	NA	NA
X-1468	BRCA	untreated	330.3	32.6	10	34.5	1.9	X-1468 BRCA untreated	control	NA	NA	NA
X-1468	BRCA	untreated	352.8	32.4	14	43.6	1.2	X-1468 BRCA untreated	control	NA	NA	NA
X-1479	CRC	untreated	218.2	26.7	0	0	0	X-1479 CRC untreated	control	NA	NA	NA
X-1479	CRC	untreated	205.6	26.7	4	-5.8	0	X-1479 CRC untreated	control	NA	NA	NA
X-1479	CRC	untreated	201.1	27.5	7	-7.8	3	X-1479 CRC untreated	control	NA	NA	NA
X-1479	CRC	untreated	209.3	26.5	11	-4.1	-0.7	X-1479 CRC untreated	control	NA	NA	NA
X-1479	CRC	untreated	273.1	27.2	14	25.2	1.9	X-1479 CRC untreated	control	NA	NA	NA
X-1500	CRC	untreated	261.1	23.5	0	0	0	X-1500 CRC untreated	control	NA	NA	NA
X-1500	CRC	untreated	344	25.1	3	31.8	6.8	X-1500 CRC untreated	control	NA	NA	NA
X-1500	CRC	untreated	440.8	23.7	7	68.8	0.9	X-1500 CRC untreated	control	NA	NA	NA
X-1500	CRC	untreated	620	23.4	11	137.5	-0.4	X-1500 CRC untreated	control	NA	NA	NA
X-1500	CRC	untreated	688.7	23.3	13	163.8	-0.9	X-1500 CRC untreated	control	NA	NA	NA
X-1536	CRC	untreated	204.3	25.1	0	0	0	X-1536 CRC untreated	control	NA	NA	NA
X-1536	CRC	untreated	210.7	25.2	3	3.1	0.4	X-1536 CRC untreated	control	NA	NA	NA
X-1536	CRC	untreated	238.8	25.2	7	16.9	0.4	X-1536 CRC untreated	control	NA	NA	NA
X-1536	CRC	untreated	252.5	25.3	10	23.6	0.8	X-1536 CRC untreated	control	NA	NA	NA
X-1536	CRC	untreated	270.1	25.9	13	32.2	3.2	X-1536 CRC untreated	control	NA	NA	NA
X-1538	CRC	untreated	184	29.3	0	0	0	X-1538 CRC untreated	control	NA	NA	NA
X-1538	CRC	untreated	182.2	28.4	3	-1	-3.1	X-1538 CRC untreated	control	NA	NA	NA
X-1538	CRC	untreated	187.9	29.1	6	2.1	-0.7	X-1538 CRC untreated	control	NA	NA	NA
X-1538	CRC	untreated	190.3	30.1	10	3.4	2.7	X-1538 CRC untreated	control	NA	NA	NA
X-1538	CRC	untreated	197.3	30.3	15	7.2	3.4	X-1538 CRC untreated	control	NA	NA	NA
X-154	GC	untreated	268.1	23.8	0	0	0	X-154 GC untreated	control	NA	NA	NA
X-154	GC	untreated	361.4	24.4	3	34.8	2.5	X-154 GC untreated	control	NA	NA	NA
X-154	GC	untreated	581.5	25.2	7	116.9	5.9	X-154 GC untreated	control	NA	NA	NA
X-154	GC	untreated	714.5	25.6	10	166.5	7.6	X-154 GC untreated	control	NA	NA	NA
X-154	GC	untreated	871.1	25.5	14	224.9	7.1	X-154 GC untreated	control	NA	NA	NA
X-1586	NSCLC	untreated	280.4	27	0	0	0	X-1586 NSCLC untreated	control	NA	NA	NA
X-1586	NSCLC	untreated	224.3	26.4	5	-20	-2.2	X-1586 NSCLC untreated	control	NA	NA	NA
X-1586	NSCLC	untreated	319.4	26	8	13.9	-3.7	X-1586 NSCLC untreated	control	NA	NA	NA
X-1586	NSCLC	untreated	319.5	26.2	12	13.9	-3	X-1586 NSCLC untreated	control	NA	NA	NA
X-1586	NSCLC	untreated	248.1	27.3	15	-11.5	1.1	X-1586 NSCLC untreated	control	NA	NA	NA
X-161	GC	untreated	218.4	24.9	0	0	0	X-161 GC untreated	control	NA	NA	NA
X-161	GC	untreated	261.3	26.2	3	19.6	5.2	X-161 GC untreated	control	NA	NA	NA
X-161	GC	untreated	429	26.5	7	96.4	6.4	X-161 GC untreated	control	NA	NA	NA
X-161	GC	untreated	495.3	26.4	10	126.8	6	X-161 GC untreated	control	NA	NA	NA
X-161	GC	untreated	742	27	14	239.7	8.4	X-161 GC untreated	control	NA	NA	NA
X-162	GC	untreated	216.1	23.6	0	0	0	X-162 GC untreated	control	NA	NA	NA
X-162	GC	untreated	282.7	24.3	3	30.8	3	X-162 GC untreated	control	NA	NA	NA
X-162	GC	untreated	358	25.2	7	65.7	6.8	X-162 GC untreated	control	NA	NA	NA
X-162	GC	untreated	453.3	25.5	10	109.8	8.1	X-162 GC untreated	control	NA	NA	NA
X-162	GC	untreated	474.6	25.7	14	119.6	8.9	X-162 GC untreated	control	NA	NA	NA
X-1631	BRCA	untreated	236.5	27.6	0	0	0	X-1631 BRCA untreated	control	NA	NA	NA
X-1631	BRCA	untreated	419.1	27	8	77.2	-2.2	X-1631 BRCA untreated	control	NA	NA	NA
X-1631	BRCA	untreated	478	25.5	11	102.1	-7.6	X-1631 BRCA untreated	control	NA	NA	NA
X-1631	BRCA	untreated	655.9	25.1	14	177.3	-9.1	X-1631 BRCA untreated	control	NA	NA	NA
X-1658	NSCLC	untreated	241	21	0	0	0	X-1658 NSCLC untreated	control	NA	NA	NA
X-1658	NSCLC	untreated	232	23.2	4	-3.7	10.5	X-1658 NSCLC untreated	control	NA	NA	NA
X-1658	NSCLC	untreated	236.3	23.5	7	-2	11.9	X-1658 NSCLC untreated	control	NA	NA	NA
X-1658	NSCLC	untreated	373.1	24.2	11	54.8	15.2	X-1658 NSCLC untreated	control	NA	NA	NA
X-1658	NSCLC	untreated	474.1	25.7	14	96.7	22.4	X-1658 NSCLC untreated	control	NA	NA	NA
X-1683	NSCLC	untreated	204.5	23.4	0	0	0	X-1683 NSCLC untreated	control	NA	NA	NA
X-1683	NSCLC	untreated	201.9	23.9	3	-1.3	2.1	X-1683 NSCLC untreated	control	NA	NA	NA
X-1683	NSCLC	untreated	136.1	24.3	6	-33.4	3.8	X-1683 NSCLC untreated	control	NA	NA	NA
X-1683	NSCLC	untreated	167.2	24.9	11	-18.2	6.4	X-1683 NSCLC untreated	control	NA	NA	NA
X-1683	NSCLC	untreated	184.5	25.4	13	-9.8	8.5	X-1683 NSCLC untreated	control	NA	NA	NA
X-171	GC	untreated	230	23	0	0	0	X-171 GC untreated	control	NA	NA	NA
X-171	GC	untreated	439.6	23.6	3	91.1	2.6	X-171 GC untreated	control	NA	NA	NA
X-171	GC	untreated	487.2	23.7	6	111.8	3	X-171 GC untreated	control	NA	NA	NA
X-171	GC	untreated	837.4	24.8	9	264.1	7.8	X-171 GC untreated	control	NA	NA	NA
X-171	GC	untreated	1271.2	25.3	13	452.7	10	X-171 GC untreated	control	NA	NA	NA
X-1725	NSCLC	untreated	151.1	25.2	0	0	0	X-1725 NSCLC untreated	control	NA	NA	NA
X-1725	NSCLC	untreated	301.6	25.8	3	99.6	2.4	X-1725 NSCLC untreated	control	NA	NA	NA
X-1725	NSCLC	untreated	273	26.1	7	80.7	3.6	X-1725 NSCLC untreated	control	NA	NA	NA
X-1725	NSCLC	untreated	413.7	26.5	10	173.8	5.2	X-1725 NSCLC untreated	control	NA	NA	NA
X-1725	NSCLC	untreated	415.1	26.3	14	174.7	4.4	X-1725 NSCLC untreated	control	NA	NA	NA
X-177	GC	untreated	297.3	23.2	0	0	0	X-177 GC untreated	control	NA	NA	NA
X-177	GC	untreated	416.2	24.2	3	40	4.3	X-177 GC untreated	control	NA	NA	NA
X-177	GC	untreated	584.1	25.5	6	96.5	9.9	X-177 GC untreated	control	NA	NA	NA
X-177	GC	untreated	713.9	25.6	9	140.1	10.3	X-177 GC untreated	control	NA	NA	NA
X-177	GC	untreated	895.9	25.2	13	201.3	8.6	X-177 GC untreated	control	NA	NA	NA
X-1787	NSCLC	untreated	259.5	24.5	0	0	0	X-1787 NSCLC untreated	control	NA	NA	NA
X-1787	NSCLC	untreated	483.7	23.4	3	86.4	-4.5	X-1787 NSCLC untreated	control	NA	NA	NA
X-1787	NSCLC	untreated	487.6	24.2	6	87.9	-1.2	X-1787 NSCLC untreated	control	NA	NA	NA
X-1787	NSCLC	untreated	765.2	24.6	10	194.9	0.4	X-1787 NSCLC untreated	control	NA	NA	NA
X-1787	NSCLC	untreated	957.4	25.3	13	268.9	3.3	X-1787 NSCLC untreated	control	NA	NA	NA
X-1823	NSCLC	untreated	142	22.8	0	0	0	X-1823 NSCLC untreated	control	NA	NA	NA
X-1823	NSCLC	untreated	218.7	23.3	2	54	2.2	X-1823 NSCLC untreated	control	NA	NA	NA
X-1823	NSCLC	untreated	265.9	24.2	7	87.3	6.1	X-1823 NSCLC untreated	control	NA	NA	NA
X-1823	NSCLC	untreated	371.2	23.7	9	161.4	3.9	X-1823 NSCLC untreated	control	NA	NA	NA
X-1823	NSCLC	untreated	552.7	25.2	13	289.2	10.5	X-1823 NSCLC untreated	control	NA	NA	NA
X-1828	BRCA	untreated	235.9	27.4	0	0	0	X-1828 BRCA untreated	control	NA	NA	NA
X-1828	BRCA	untreated	306.3	27.7	3	29.8	1.1	X-1828 BRCA untreated	control	NA	NA	NA
X-1828	BRCA	untreated	335.4	27.8	7	42.2	1.5	X-1828 BRCA untreated	control	NA	NA	NA
X-1828	BRCA	untreated	446.1	28.4	10	89.1	3.6	X-1828 BRCA untreated	control	NA	NA	NA
X-1828	BRCA	untreated	453.6	28.8	13	92.3	5.1	X-1828 BRCA untreated	control	NA	NA	NA
X-1832	BRCA	untreated	356.1	27.9	0	0	0	X-1832 BRCA untreated	control	NA	NA	NA
X-1832	BRCA	untreated	607.7	28	5	70.7	0.4	X-1832 BRCA untreated	control	NA	NA	NA
X-1832	BRCA	untreated	700.2	28.9	8	96.6	3.6	X-1832 BRCA untreated	control	NA	NA	NA
X-1832	BRCA	untreated	927.7	29	12	160.5	3.9	X-1832 BRCA untreated	control	NA	NA	NA
X-1832	BRCA	untreated	1045.5	29.4	15	193.6	5.4	X-1832 BRCA untreated	control	NA	NA	NA
X-1834	NSCLC	untreated	207.7	22.7	0	0	0	X-1834 NSCLC untreated	control	NA	NA	NA
X-1834	NSCLC	untreated	237.7	23.6	3	14.4	4	X-1834 NSCLC untreated	control	NA	NA	NA
X-1834	NSCLC	untreated	300.8	24.8	14	44.8	9.3	X-1834 NSCLC untreated	control	NA	NA	NA
X-1835	NSCLC	untreated	145.6	24.5	0	0	0	X-1835 NSCLC untreated	control	NA	NA	NA
X-1835	NSCLC	untreated	163.3	25.1	1	12.2	2.4	X-1835 NSCLC untreated	control	NA	NA	NA
X-1835	NSCLC	untreated	186.3	25.6	4	28	4.5	X-1835 NSCLC untreated	control	NA	NA	NA
X-1835	NSCLC	untreated	188.9	26.1	8	29.7	6.5	X-1835 NSCLC untreated	control	NA	NA	NA
X-1835	NSCLC	untreated	180.8	25.6	10	24.2	4.5	X-1835 NSCLC untreated	control	NA	NA	NA
X-1835	NSCLC	untreated	398.5	25.8	15	173.7	5.3	X-1835 NSCLC untreated	control	NA	NA	NA
X-1855	CRC	untreated	255.8	23.7	0	0	0	X-1855 CRC untreated	control	NA	NA	NA
X-1855	CRC	untreated	258.1	23.8	4	0.9	0.4	X-1855 CRC untreated	control	NA	NA	NA
X-1855	CRC	untreated	297.8	26.9	7	16.4	13.5	X-1855 CRC untreated	control	NA	NA	NA
X-1855	CRC	untreated	393.9	26.4	10	54	11.4	X-1855 CRC untreated	control	NA	NA	NA
X-1855	CRC	untreated	481.2	24.8	14	88.1	4.6	X-1855 CRC untreated	control	NA	NA	NA
X-1870	NSCLC	untreated	157.9	26.8	0	0	0	X-1870 NSCLC untreated	control	NA	NA	NA
X-1870	NSCLC	untreated	133.2	26.3	4	-15.6	-1.9	X-1870 NSCLC untreated	control	NA	NA	NA
X-1870	NSCLC	untreated	129.3	26.9	11	-18.1	0.4	X-1870 NSCLC untreated	control	NA	NA	NA
X-1870	NSCLC	untreated	168.8	25.8	14	6.9	-3.7	X-1870 NSCLC untreated	control	NA	NA	NA
X-1906	CM	untreated	200.2	21	0	0	0	X-1906 CM untreated	control	NA	NA	NA
X-1906	CM	untreated	280.7	21.4	3	40.2	1.9	X-1906 CM untreated	control	NA	NA	NA
X-1906	CM	untreated	346.3	22	6	72.9	4.8	X-1906 CM untreated	control	NA	NA	NA
X-1906	CM	untreated	441.4	21.9	10	120.4	4.3	X-1906 CM untreated	control	NA	NA	NA
X-1906	CM	untreated	620	22.3	14	209.6	6.2	X-1906 CM untreated	control	NA	NA	NA
X-1916	BRCA	untreated	218.3	25.1	0	0	0	X-1916 BRCA untreated	control	NA	NA	NA
X-1916	BRCA	untreated	273	24.5	3	25.1	-2.4	X-1916 BRCA untreated	control	NA	NA	NA
X-1916	BRCA	untreated	341.6	25.7	7	56.5	2.4	X-1916 BRCA untreated	control	NA	NA	NA
X-1916	BRCA	untreated	431.7	26	11	97.8	3.6	X-1916 BRCA untreated	control	NA	NA	NA
X-1916	BRCA	untreated	485.9	25.6	13	122.6	2	X-1916 BRCA untreated	control	NA	NA	NA
X-1921	BRCA	untreated	241	22.1	0	0	0	X-1921 BRCA untreated	control	NA	NA	NA
X-1921	BRCA	untreated	320	23	3	32.8	4.1	X-1921 BRCA untreated	control	NA	NA	NA
X-1921	BRCA	untreated	363.8	23.8	6	51	7.7	X-1921 BRCA untreated	control	NA	NA	NA
X-1921	BRCA	untreated	410.3	24.3	11	70.2	10	X-1921 BRCA untreated	control	NA	NA	NA
X-1921	BRCA	untreated	572.1	24	14	137.4	8.6	X-1921 BRCA untreated	control	NA	NA	NA
X-1948	PDAC	untreated	200.2	26.6	0	0	0	X-1948 PDAC untreated	control	NA	NA	NA
X-1948	PDAC	untreated	205.8	29	6	2.8	9	X-1948 PDAC untreated	control	NA	NA	NA
X-1948	PDAC	untreated	222.8	29.3	8	11.3	10.2	X-1948 PDAC untreated	control	NA	NA	NA
X-1948	PDAC	untreated	219.6	28.3	13	9.7	6.4	X-1948 PDAC untreated	control	NA	NA	NA
X-1980	NSCLC	untreated	312	NA	0	0	0	X-1980 NSCLC untreated	control	NA	NA	NA
X-1980	NSCLC	untreated	412.2	23	2	32.1	0	X-1980 NSCLC untreated	control	NA	NA	NA
X-1980	NSCLC	untreated	365.3	23.1	6	17.1	0.4	X-1980 NSCLC untreated	control	NA	NA	NA
X-1980	NSCLC	untreated	395	23.4	9	26.6	1.7	X-1980 NSCLC untreated	control	NA	NA	NA
X-1980	NSCLC	untreated	614.1	23.3	13	96.8	1.3	X-1980 NSCLC untreated	control	NA	NA	NA
X-1993	NSCLC	untreated	149	23.6	0	0	0	X-1993 NSCLC untreated	control	NA	NA	NA
X-1993	NSCLC	untreated	136.4	24.4	4	-8.5	3.4	X-1993 NSCLC untreated	control	NA	NA	NA
X-1993	NSCLC	untreated	160.6	24.1	7	7.8	2.1	X-1993 NSCLC untreated	control	NA	NA	NA
X-1993	NSCLC	untreated	298.2	24	11	100.1	1.7	X-1993 NSCLC untreated	control	NA	NA	NA
X-1993	NSCLC	untreated	410	24.7	14	175.2	4.7	X-1993 NSCLC untreated	control	NA	NA	NA
X-2017	NSCLC	untreated	207.9	24.6	0	0	0	X-2017 NSCLC untreated	control	NA	NA	NA
X-2017	NSCLC	untreated	259.4	25.3	3	24.8	2.8	X-2017 NSCLC untreated	control	NA	NA	NA
X-2017	NSCLC	untreated	391.5	26.5	8	88.3	7.7	X-2017 NSCLC untreated	control	NA	NA	NA
X-2017	NSCLC	untreated	516.5	25.4	10	148.4	3.3	X-2017 NSCLC untreated	control	NA	NA	NA
X-2017	NSCLC	untreated	746.1	26.1	14	258.9	6.1	X-2017 NSCLC untreated	control	NA	NA	NA
X-2026	PDAC	untreated	269.3	24.5	0	0	0	X-2026 PDAC untreated	control	NA	NA	NA
X-2026	PDAC	untreated	367.8	23.6	4	36.6	-3.7	X-2026 PDAC untreated	control	NA	NA	NA
X-2026	PDAC	untreated	491.2	24.1	7	82.4	-1.6	X-2026 PDAC untreated	control	NA	NA	NA
X-2026	PDAC	untreated	490.8	24	13	82.3	-2	X-2026 PDAC untreated	control	NA	NA	NA
X-2042	NSCLC	untreated	180.8	25.6	0	0	0	X-2042 NSCLC untreated	control	NA	NA	NA
X-2042	NSCLC	untreated	191.6	25.9	3	6	1.2	X-2042 NSCLC untreated	control	NA	NA	NA
X-2042	NSCLC	untreated	231	26.7	7	27.8	4.3	X-2042 NSCLC untreated	control	NA	NA	NA
X-2042	NSCLC	untreated	251.2	25.4	10	38.9	-0.8	X-2042 NSCLC untreated	control	NA	NA	NA
X-2042	NSCLC	untreated	272.6	26.2	15	50.8	2.3	X-2042 NSCLC untreated	control	NA	NA	NA
X-2043	PDAC	untreated	273.6	28.4	0	0	0	X-2043 PDAC untreated	control	NA	NA	NA
X-2043	PDAC	untreated	433.2	28.5	2	58.3	0.4	X-2043 PDAC untreated	control	NA	NA	NA
X-2043	PDAC	untreated	564.3	28	7	106.2	-1.4	X-2043 PDAC untreated	control	NA	NA	NA
X-2043	PDAC	untreated	669.9	27.8	11	144.8	-2.1	X-2043 PDAC untreated	control	NA	NA	NA
X-2043	PDAC	untreated	675.5	27.7	14	146.9	-2.5	X-2043 PDAC untreated	control	NA	NA	NA
X-2081	PDAC	untreated	254.2	25.8	0	0	0	X-2081 PDAC untreated	control	NA	NA	NA
X-2081	PDAC	untreated	452.9	26.2	4	78.2	1.6	X-2081 PDAC untreated	control	NA	NA	NA
X-2081	PDAC	untreated	557.6	25.3	7	119.4	-1.9	X-2081 PDAC untreated	control	NA	NA	NA
X-2081	PDAC	untreated	934.5	26.3	11	267.6	1.9	X-2081 PDAC untreated	control	NA	NA	NA
X-2081	PDAC	untreated	1100.5	27.4	15	332.9	6.2	X-2081 PDAC untreated	control	NA	NA	NA
X-2082	NSCLC	untreated	188.8	21.3	0	0	0	X-2082 NSCLC untreated	control	NA	NA	NA
X-2082	NSCLC	untreated	231.2	21.5	5	22.5	0.9	X-2082 NSCLC untreated	control	NA	NA	NA
X-2082	NSCLC	untreated	273.3	21.3	7	44.8	0	X-2082 NSCLC untreated	control	NA	NA	NA
X-2082	NSCLC	untreated	282.5	22.1	11	49.6	3.8	X-2082 NSCLC untreated	control	NA	NA	NA
X-2082	NSCLC	untreated	300.9	21.5	14	59.4	0.9	X-2082 NSCLC untreated	control	NA	NA	NA
X-2094	NSCLC	untreated	174.5	23.9	0	0	0	X-2094 NSCLC untreated	control	NA	NA	NA
X-2094	NSCLC	untreated	306.3	25.3	4	75.5	5.9	X-2094 NSCLC untreated	control	NA	NA	NA
X-2094	NSCLC	untreated	399.8	25.9	7	129.1	8.4	X-2094 NSCLC untreated	control	NA	NA	NA
X-2094	NSCLC	untreated	472	25.4	10	170.5	6.3	X-2094 NSCLC untreated	control	NA	NA	NA
X-2094	NSCLC	untreated	840.5	25.8	14	381.7	7.9	X-2094 NSCLC untreated	control	NA	NA	NA
X-2145	CRC	untreated	200	23.2	0	0	0	X-2145 CRC untreated	control	NA	NA	NA
X-2145	CRC	untreated	334.9	23.1	4	67.4	-0.4	X-2145 CRC untreated	control	NA	NA	NA
X-2145	CRC	untreated	413.4	22.1	7	106.7	-4.7	X-2145 CRC untreated	control	NA	NA	NA
X-2145	CRC	untreated	516	22.2	13	158	-4.3	X-2145 CRC untreated	control	NA	NA	NA
X-2182	CRC	untreated	217.1	23.1	0	0	0	X-2182 CRC untreated	control	NA	NA	NA
X-2182	CRC	untreated	310.7	22.6	5	43.1	-2.2	X-2182 CRC untreated	control	NA	NA	NA
X-2182	CRC	untreated	332.6	23	8	53.2	-0.4	X-2182 CRC untreated	control	NA	NA	NA
X-2182	CRC	untreated	487.2	22.6	12	124.4	-2.2	X-2182 CRC untreated	control	NA	NA	NA
X-2182	CRC	untreated	591.4	22.6	14	172.4	-2.2	X-2182 CRC untreated	control	NA	NA	NA
X-2239	CRC	untreated	212.8	23.1	0	0	0	X-2239 CRC untreated	control	NA	NA	NA
X-2239	CRC	untreated	249.9	23.2	3	17.4	0.4	X-2239 CRC untreated	control	NA	NA	NA
X-2239	CRC	untreated	268.5	23.4	7	26.2	1.3	X-2239 CRC untreated	control	NA	NA	NA
X-2239	CRC	untreated	270.6	23.4	10	27.2	1.3	X-2239 CRC untreated	control	NA	NA	NA
X-2239	CRC	untreated	377.7	20.1	13	77.5	-13	X-2239 CRC untreated	control	NA	NA	NA
X-2339	PDAC	untreated	237.5	27.7	0	0	0	X-2339 PDAC untreated	control	NA	NA	NA
X-2339	PDAC	untreated	266.6	28.3	3	12.3	2.2	X-2339 PDAC untreated	control	NA	NA	NA
X-2339	PDAC	untreated	241.9	29.2	6	1.9	5.4	X-2339 PDAC untreated	control	NA	NA	NA
X-2339	PDAC	untreated	286.8	29.3	10	20.8	5.8	X-2339 PDAC untreated	control	NA	NA	NA
X-2339	PDAC	untreated	298	28.8	13	25.5	4	X-2339 PDAC untreated	control	NA	NA	NA
X-2344	BRCA	untreated	356.2	25.8	0	0	0	X-2344 BRCA untreated	control	NA	NA	NA
X-2344	BRCA	untreated	517.3	26.3	3	45.2	1.9	X-2344 BRCA untreated	control	NA	NA	NA
X-2344	BRCA	untreated	637.2	26.9	6	78.9	4.3	X-2344 BRCA untreated	control	NA	NA	NA
X-2344	BRCA	untreated	944.9	27	10	165.3	4.7	X-2344 BRCA untreated	control	NA	NA	NA
X-2344	BRCA	untreated	1339.7	27.9	13	276.1	8.1	X-2344 BRCA untreated	control	NA	NA	NA
X-2353	BRCA	untreated	205	21.6	0	0	0	X-2353 BRCA untreated	control	NA	NA	NA
X-2353	BRCA	untreated	214.7	22.6	3	4.7	4.6	X-2353 BRCA untreated	control	NA	NA	NA
X-2353	BRCA	untreated	240	23.3	7	17.1	7.9	X-2353 BRCA untreated	control	NA	NA	NA
X-2353	BRCA	untreated	319.5	25.9	10	55.9	19.9	X-2353 BRCA untreated	control	NA	NA	NA
X-2353	BRCA	untreated	377.4	23.8	14	84.1	10.2	X-2353 BRCA untreated	control	NA	NA	NA
X-2374	CRC	untreated	218.1	21.9	0	0	0	X-2374 CRC untreated	control	NA	NA	NA
X-2374	CRC	untreated	224.8	22.1	3	3.1	0.9	X-2374 CRC untreated	control	NA	NA	NA
X-2374	CRC	untreated	243.7	23	7	11.7	5	X-2374 CRC untreated	control	NA	NA	NA
X-2374	CRC	untreated	330.8	24.1	10	51.7	10	X-2374 CRC untreated	control	NA	NA	NA
X-2374	CRC	untreated	357	22.6	14	63.7	3.2	X-2374 CRC untreated	control	NA	NA	NA
X-2403	CRC	untreated	223.6	23.4	0	0	0	X-2403 CRC untreated	control	NA	NA	NA
X-2403	CRC	untreated	349.3	22.8	3	56.2	-2.6	X-2403 CRC untreated	control	NA	NA	NA
X-2403	CRC	untreated	360.9	23	7	61.4	-1.7	X-2403 CRC untreated	control	NA	NA	NA
X-2403	CRC	untreated	398.1	23.9	10	78	2.1	X-2403 CRC untreated	control	NA	NA	NA
X-2403	CRC	untreated	486.2	23.2	14	117.4	-0.9	X-2403 CRC untreated	control	NA	NA	NA
X-2428	PDAC	untreated	262	28.2	0	0	0	X-2428 PDAC untreated	control	NA	NA	NA
X-2428	PDAC	untreated	144.4	29.5	6	-44.9	4.6	X-2428 PDAC untreated	control	NA	NA	NA
X-2428	PDAC	untreated	160	30.4	9	-38.9	7.8	X-2428 PDAC untreated	control	NA	NA	NA
X-2428	PDAC	untreated	216.7	NA	11	-17.3	7.8	X-2428 PDAC untreated	control	NA	NA	NA
X-2428	PDAC	untreated	212.4	30.1	14	-18.9	6.7	X-2428 PDAC untreated	control	NA	NA	NA
X-2470	PDAC	untreated	239.8	29.2	0	0	0	X-2470 PDAC untreated	control	NA	NA	NA
X-2470	PDAC	untreated	256.4	28.5	1	6.9	-2.4	X-2470 PDAC untreated	control	NA	NA	NA
X-2470	PDAC	untreated	344.2	27.6	6	43.5	-5.5	X-2470 PDAC untreated	control	NA	NA	NA
X-2470	PDAC	untreated	393.8	53.2	9	64.2	-5.5	X-2470 PDAC untreated	control	NA	NA	NA
X-2470	PDAC	untreated	416.1	27.7	12	73.5	-5.1	X-2470 PDAC untreated	control	NA	NA	NA
X-2470	PDAC	untreated	450.5	28	15	87.9	-4.1	X-2470 PDAC untreated	control	NA	NA	NA
X-2483	CRC	untreated	215	26.2	0	0	0	X-2483 CRC untreated	control	NA	NA	NA
X-2483	CRC	untreated	248.4	26.5	4	15.5	1.1	X-2483 CRC untreated	control	NA	NA	NA
X-2483	CRC	untreated	263.6	27.2	7	22.6	3.8	X-2483 CRC untreated	control	NA	NA	NA
X-2483	CRC	untreated	304.2	27.4	11	41.5	4.6	X-2483 CRC untreated	control	NA	NA	NA
X-2483	CRC	untreated	367.8	26.8	14	71.1	2.3	X-2483 CRC untreated	control	NA	NA	NA
X-2484	CRC	untreated	213.4	25.9	0	0	0	X-2484 CRC untreated	control	NA	NA	NA
X-2484	CRC	untreated	211.8	25.1	3	-0.7	-3.1	X-2484 CRC untreated	control	NA	NA	NA
X-2484	CRC	untreated	280.2	25.4	8	31.3	-1.9	X-2484 CRC untreated	control	NA	NA	NA
X-2484	CRC	untreated	412.5	26.7	11	93.3	3.1	X-2484 CRC untreated	control	NA	NA	NA
X-2484	CRC	untreated	413.2	26.1	14	93.6	0.8	X-2484 CRC untreated	control	NA	NA	NA
X-2487	BRCA	untreated	211.8	26.7	0	0	0	X-2487 BRCA untreated	control	NA	NA	NA
X-2487	BRCA	untreated	321.1	27.2	4	51.6	1.9	X-2487 BRCA untreated	control	NA	NA	NA
X-2487	BRCA	untreated	521.5	27.5	8	146.2	3	X-2487 BRCA untreated	control	NA	NA	NA
X-2487	BRCA	untreated	613.4	27.7	11	189.6	3.7	X-2487 BRCA untreated	control	NA	NA	NA
X-2487	BRCA	untreated	815.3	28.1	15	284.9	5.2	X-2487 BRCA untreated	control	NA	NA	NA
X-2538	CRC	untreated	203.7	20.2	0	0	0	X-2538 CRC untreated	control	NA	NA	NA
X-2538	CRC	untreated	247.9	20.8	5	21.7	3	X-2538 CRC untreated	control	NA	NA	NA
X-2538	CRC	untreated	285.5	20.9	8	40.2	3.5	X-2538 CRC untreated	control	NA	NA	NA
X-2538	CRC	untreated	361.2	21.2	11	77.3	5	X-2538 CRC untreated	control	NA	NA	NA
X-2538	CRC	untreated	468.6	21.5	14	130	6.4	X-2538 CRC untreated	control	NA	NA	NA
X-2564	PDAC	untreated	211.2	26.7	0	0	0	X-2564 PDAC untreated	control	NA	NA	NA
X-2564	PDAC	untreated	226.9	25.2	1	7.4	-5.6	X-2564 PDAC untreated	control	NA	NA	NA
X-2564	PDAC	untreated	197	24.9	6	-6.7	-6.7	X-2564 PDAC untreated	control	NA	NA	NA
X-2564	PDAC	untreated	281.9	25.9	9	33.5	-3	X-2564 PDAC untreated	control	NA	NA	NA
X-2564	PDAC	untreated	307.3	25.3	13	45.5	-5.2	X-2564 PDAC untreated	control	NA	NA	NA
X-2573	CRC	untreated	314.6	24.5	0	0	0	X-2573 CRC untreated	control	NA	NA	NA
X-2573	CRC	untreated	432.3	23.4	3	37.4	-4.5	X-2573 CRC untreated	control	NA	NA	NA
X-2573	CRC	untreated	687.9	24.1	9	118.7	-1.6	X-2573 CRC untreated	control	NA	NA	NA
X-2573	CRC	untreated	1167	23.7	14	270.9	-3.3	X-2573 CRC untreated	control	NA	NA	NA
X-2602	CM	untreated	243.4	27.6	0	0	0	X-2602 CM untreated	control	NA	NA	NA
X-2602	CM	untreated	303.1	27.7	3	24.6	0.4	X-2602 CM untreated	control	NA	NA	NA
X-2602	CM	untreated	345.7	28	7	42.1	1.4	X-2602 CM untreated	control	NA	NA	NA
X-2602	CM	untreated	400	28.4	11	64.4	2.9	X-2602 CM untreated	control	NA	NA	NA
X-2602	CM	untreated	576.2	27.5	15	136.8	-0.4	X-2602 CM untreated	control	NA	NA	NA
X-2613	CM	untreated	235.2	22.1	0	0	0	X-2613 CM untreated	control	NA	NA	NA
X-2613	CM	untreated	446.2	23	3	89.7	4.1	X-2613 CM untreated	control	NA	NA	NA
X-2613	CM	untreated	719.4	24.1	8	205.9	9	X-2613 CM untreated	control	NA	NA	NA
X-2613	CM	untreated	1224.5	24.3	13	420.6	10	X-2613 CM untreated	control	NA	NA	NA
X-2633	PDAC	untreated	264	25.3	0	0	0	X-2633 PDAC untreated	control	NA	NA	NA
X-2633	PDAC	untreated	303.2	25.8	2	14.8	2	X-2633 PDAC untreated	control	NA	NA	NA
X-2633	PDAC	untreated	394.3	26.1	8	49.4	3.2	X-2633 PDAC untreated	control	NA	NA	NA
X-2633	PDAC	untreated	488	26	11	84.8	2.8	X-2633 PDAC untreated	control	NA	NA	NA
X-2633	PDAC	untreated	585	26.4	13	121.6	4.3	X-2633 PDAC untreated	control	NA	NA	NA
X-2659	CRC	untreated	219.6	21.1	0	0	0	X-2659 CRC untreated	control	NA	NA	NA
X-2659	CRC	untreated	237.5	21.6	3	8.2	2.4	X-2659 CRC untreated	control	NA	NA	NA
X-2659	CRC	untreated	289.1	20.9	7	31.6	-0.9	X-2659 CRC untreated	control	NA	NA	NA
X-2659	CRC	untreated	386.9	21.3	10	76.2	0.9	X-2659 CRC untreated	control	NA	NA	NA
X-2659	CRC	untreated	495.1	20.8	13	125.5	-1.4	X-2659 CRC untreated	control	NA	NA	NA
X-2684	PDAC	untreated	260.5	27.3	0	0	0	X-2684 PDAC untreated	control	NA	NA	NA
X-2684	PDAC	untreated	311.6	27.3	2	19.6	0	X-2684 PDAC untreated	control	NA	NA	NA
X-2684	PDAC	untreated	387	26.1	6	48.6	-4.4	X-2684 PDAC untreated	control	NA	NA	NA
X-2684	PDAC	untreated	622.2	26	9	138.8	-4.8	X-2684 PDAC untreated	control	NA	NA	NA
X-2684	PDAC	untreated	629.7	26.8	13	141.7	-1.8	X-2684 PDAC untreated	control	NA	NA	NA
X-2700	CM	untreated	193	26.7	0	0	0	X-2700 CM untreated	control	NA	NA	NA
X-2700	CM	untreated	230.3	26.3	4	19.3	-1.5	X-2700 CM untreated	control	NA	NA	NA
X-2700	CM	untreated	303.8	26.5	7	57.4	-0.7	X-2700 CM untreated	control	NA	NA	NA
X-2700	CM	untreated	406.4	27.6	10	110.5	3.4	X-2700 CM untreated	control	NA	NA	NA
X-2700	CM	untreated	518.4	27.4	14	168.6	2.6	X-2700 CM untreated	control	NA	NA	NA
X-2723	CM	untreated	209.2	23.5	0	0	0	X-2723 CM untreated	control	NA	NA	NA
X-2723	CM	untreated	243.7	24.8	4	16.5	5.5	X-2723 CM untreated	control	NA	NA	NA
X-2723	CM	untreated	257.9	24.9	8	23.3	6	X-2723 CM untreated	control	NA	NA	NA
X-2723	CM	untreated	311.7	25.6	11	49	8.9	X-2723 CM untreated	control	NA	NA	NA
X-2723	CM	untreated	431.4	25.1	15	106.2	6.8	X-2723 CM untreated	control	NA	NA	NA
X-2780	BRCA	untreated	342	25.5	0	0	0	X-2780 BRCA untreated	control	NA	NA	NA
X-2780	BRCA	untreated	447.9	25.2	3	31	-1.2	X-2780 BRCA untreated	control	NA	NA	NA
X-2780	BRCA	untreated	567.9	24.7	6	66.1	-3.1	X-2780 BRCA untreated	control	NA	NA	NA
X-2780	BRCA	untreated	815.8	25.5	10	138.5	0	X-2780 BRCA untreated	control	NA	NA	NA
X-2780	BRCA	untreated	1001.4	26.4	13	192.8	3.5	X-2780 BRCA untreated	control	NA	NA	NA
X-2822	CRC	untreated	238.9	25.7	0	0	0	X-2822 CRC untreated	control	NA	NA	NA
X-2822	CRC	untreated	315	28	4	31.9	8.9	X-2822 CRC untreated	control	NA	NA	NA
X-2822	CRC	untreated	335.6	25	7	40.5	-2.7	X-2822 CRC untreated	control	NA	NA	NA
X-2822	CRC	untreated	414.8	25.5	11	73.6	-0.8	X-2822 CRC untreated	control	NA	NA	NA
X-2822	CRC	untreated	461.3	25.5	14	93.1	-0.8	X-2822 CRC untreated	control	NA	NA	NA
X-2838	CM	untreated	198.2	20.7	0	0	0	X-2838 CM untreated	control	NA	NA	NA
X-2838	CM	untreated	233.7	21.1	4	17.9	1.9	X-2838 CM untreated	control	NA	NA	NA
X-2838	CM	untreated	297.9	22.1	7	50.3	6.8	X-2838 CM untreated	control	NA	NA	NA
X-2838	CM	untreated	369.4	21.6	11	86.4	4.3	X-2838 CM untreated	control	NA	NA	NA
X-2838	CM	untreated	391.5	22.3	14	97.5	7.7	X-2838 CM untreated	control	NA	NA	NA
X-2846	CRC	untreated	266	23.1	0	0	0	X-2846 CRC untreated	control	NA	NA	NA
X-2846	CRC	untreated	557.5	25.3	4	109.6	9.5	X-2846 CRC untreated	control	NA	NA	NA
X-2846	CRC	untreated	728.5	23	8	173.9	-0.4	X-2846 CRC untreated	control	NA	NA	NA
X-2846	CRC	untreated	872.6	22.1	11	228	-4.3	X-2846 CRC untreated	control	NA	NA	NA
X-2846	CRC	untreated	892.9	22	14	235.7	-4.8	X-2846 CRC untreated	control	NA	NA	NA
X-2861	CRC	untreated	226.8	22.7	0	0	0	X-2861 CRC untreated	control	NA	NA	NA
X-2861	CRC	untreated	355.2	23	5	56.6	1.3	X-2861 CRC untreated	control	NA	NA	NA
X-2861	CRC	untreated	374.9	22.6	11	65.3	-0.4	X-2861 CRC untreated	control	NA	NA	NA
X-2861	CRC	untreated	425.8	22.7	14	87.7	0	X-2861 CRC untreated	control	NA	NA	NA
X-2992	CM	untreated	226	24.3	0	0	0	X-2992 CM untreated	control	NA	NA	NA
X-2992	CM	untreated	624.8	24.6	3	176.5	1.2	X-2992 CM untreated	control	NA	NA	NA
X-2992	CM	untreated	734.3	23.4	7	225	-3.7	X-2992 CM untreated	control	NA	NA	NA
X-2992	CM	untreated	1379.2	23.3	10	510.4	-4.1	X-2992 CM untreated	control	NA	NA	NA
X-2992	CM	untreated	1718.8	21.8	14	660.7	-10.3	X-2992 CM untreated	control	NA	NA	NA
X-2997	PDAC	untreated	262.1	25.7	0	0	0	X-2997 PDAC untreated	control	NA	NA	NA
X-2997	PDAC	untreated	234.7	26.5	1	-10.5	3.1	X-2997 PDAC untreated	control	NA	NA	NA
X-2997	PDAC	untreated	397.7	26.9	5	51.7	4.7	X-2997 PDAC untreated	control	NA	NA	NA
X-2997	PDAC	untreated	420.3	25.1	8	60.4	-2.3	X-2997 PDAC untreated	control	NA	NA	NA
X-2997	PDAC	untreated	518.9	25.9	12	98	0.8	X-2997 PDAC untreated	control	NA	NA	NA
X-2997	PDAC	untreated	621.5	27.7	15	137.1	7.8	X-2997 PDAC untreated	control	NA	NA	NA
X-3028	PDAC	untreated	225.6	23.2	0	0	0	X-3028 PDAC untreated	control	NA	NA	NA
X-3028	PDAC	untreated	260.9	NA	2	15.6	0	X-3028 PDAC untreated	control	NA	NA	NA
X-3028	PDAC	untreated	325.8	24.4	6	44.4	5.2	X-3028 PDAC untreated	control	NA	NA	NA
X-3028	PDAC	untreated	407.3	24.8	8	80.5	6.9	X-3028 PDAC untreated	control	NA	NA	NA
X-3028	PDAC	untreated	597.3	24.4	13	164.8	5.2	X-3028 PDAC untreated	control	NA	NA	NA
X-3029	NSCLC	untreated	208.8	22.8	0	0	0	X-3029 NSCLC untreated	control	NA	NA	NA
X-3029	NSCLC	untreated	207.9	23.8	3	-0.4	4.4	X-3029 NSCLC untreated	control	NA	NA	NA
X-3029	NSCLC	untreated	206.2	24.1	7	-1.2	5.7	X-3029 NSCLC untreated	control	NA	NA	NA
X-3029	NSCLC	untreated	262.1	24.2	10	25.5	6.1	X-3029 NSCLC untreated	control	NA	NA	NA
X-3029	NSCLC	untreated	227.1	25.6	14	8.8	12.3	X-3029 NSCLC untreated	control	NA	NA	NA
X-3038	PDAC	untreated	275.2	25.3	0	0	0	X-3038 PDAC untreated	control	NA	NA	NA
X-3038	PDAC	untreated	473.7	24.1	3	72.1	-4.7	X-3038 PDAC untreated	control	NA	NA	NA
X-3038	PDAC	untreated	541.2	24.4	6	96.7	-3.6	X-3038 PDAC untreated	control	NA	NA	NA
X-3038	PDAC	untreated	482.6	25.3	10	75.4	0	X-3038 PDAC untreated	control	NA	NA	NA
X-3038	PDAC	untreated	628	26.3	13	128.2	4	X-3038 PDAC untreated	control	NA	NA	NA
X-3052	PDAC	untreated	284.4	25.5	0	0	0	X-3052 PDAC untreated	control	NA	NA	NA
X-3052	PDAC	untreated	312.9	24.6	1	10	-3.5	X-3052 PDAC untreated	control	NA	NA	NA
X-3052	PDAC	untreated	290	25.1	6	2	-1.6	X-3052 PDAC untreated	control	NA	NA	NA
X-3052	PDAC	untreated	488.7	25.6	9	71.8	0.4	X-3052 PDAC untreated	control	NA	NA	NA
X-3052	PDAC	untreated	489.6	25.3	12	72.2	-0.8	X-3052 PDAC untreated	control	NA	NA	NA
X-3052	PDAC	untreated	624.3	25.1	15	119.5	-1.6	X-3052 PDAC untreated	control	NA	NA	NA
X-3077	BRCA	untreated	185.5	28.6	0	0	0	X-3077 BRCA untreated	control	NA	NA	NA
X-3077	BRCA	untreated	204.6	28.9	1	10.3	1	X-3077 BRCA untreated	control	NA	NA	NA
X-3077	BRCA	untreated	224.4	29.7	4	21	3.8	X-3077 BRCA untreated	control	NA	NA	NA
X-3077	BRCA	untreated	224.7	29	8	21.1	1.4	X-3077 BRCA untreated	control	NA	NA	NA
X-3077	BRCA	untreated	238.6	29	11	28.6	1.4	X-3077 BRCA untreated	control	NA	NA	NA
X-3077	BRCA	untreated	384.6	28.9	15	107.3	1	X-3077 BRCA untreated	control	NA	NA	NA
X-3078	BRCA	untreated	306.6	25.5	0	0	0	X-3078 BRCA untreated	control	NA	NA	NA
X-3078	BRCA	untreated	405.7	26.3	4	32.3	3.1	X-3078 BRCA untreated	control	NA	NA	NA
X-3078	BRCA	untreated	515.2	26.3	7	68	3.1	X-3078 BRCA untreated	control	NA	NA	NA
X-3078	BRCA	untreated	559.3	27.1	15	82.4	6.3	X-3078 BRCA untreated	control	NA	NA	NA
X-3093	CRC	untreated	239.8	18.3	0	0	0	X-3093 CRC untreated	control	NA	NA	NA
X-3093	CRC	untreated	328.2	21.4	7	36.9	16.9	X-3093 CRC untreated	control	NA	NA	NA
X-3093	CRC	untreated	388	18.8	11	61.8	2.7	X-3093 CRC untreated	control	NA	NA	NA
X-3093	CRC	untreated	528.5	21	15	120.4	14.8	X-3093 CRC untreated	control	NA	NA	NA
X-3127	CM	untreated	201.6	22.8	0	0	0	X-3127 CM untreated	control	NA	NA	NA
X-3127	CM	untreated	215.8	23.7	3	7	3.9	X-3127 CM untreated	control	NA	NA	NA
X-3127	CM	untreated	263.8	24.1	7	30.8	5.7	X-3127 CM untreated	control	NA	NA	NA
X-3127	CM	untreated	284	23.3	10	40.8	2.2	X-3127 CM untreated	control	NA	NA	NA
X-3127	CM	untreated	361.3	24.2	14	79.2	6.1	X-3127 CM untreated	control	NA	NA	NA
X-3201	BRCA	untreated	306.2	31.6	0	0	0	X-3201 BRCA untreated	control	NA	NA	NA
X-3201	BRCA	untreated	428.5	30.8	4	39.9	-2.5	X-3201 BRCA untreated	control	NA	NA	NA
X-3201	BRCA	untreated	637.2	31.5	8	108.1	-0.3	X-3201 BRCA untreated	control	NA	NA	NA
X-3201	BRCA	untreated	843.4	31.8	11	175.4	0.6	X-3201 BRCA untreated	control	NA	NA	NA
X-3201	BRCA	untreated	1053.5	31.1	15	244.1	-1.6	X-3201 BRCA untreated	control	NA	NA	NA
X-3205	CRC	untreated	270	21.6	0	0	0	X-3205 CRC untreated	control	NA	NA	NA
X-3205	CRC	untreated	470.4	20.5	3	74.2	-5.1	X-3205 CRC untreated	control	NA	NA	NA
X-3205	CRC	untreated	657.6	20.2	6	143.6	-6.5	X-3205 CRC untreated	control	NA	NA	NA
X-3205	CRC	untreated	748.1	19.3	9	177.1	-10.6	X-3205 CRC untreated	control	NA	NA	NA
X-3205	CRC	untreated	1047.4	23.1	14	287.9	6.9	X-3205 CRC untreated	control	NA	NA	NA
X-3224	CRC	untreated	198.1	26.1	0	0	0	X-3224 CRC untreated	control	NA	NA	NA
X-3224	CRC	untreated	161.8	26.6	1	-18.3	1.9	X-3224 CRC untreated	control	NA	NA	NA
X-3224	CRC	untreated	181.7	26.9	12	-8.3	3.1	X-3224 CRC untreated	control	NA	NA	NA
X-3224	CRC	untreated	156.6	27.5	15	-20.9	5.4	X-3224 CRC untreated	control	NA	NA	NA
X-3267	CRC	untreated	270.6	22	0	0	0	X-3267 CRC untreated	control	NA	NA	NA
X-3267	CRC	untreated	287.7	23.6	4	6.3	7.3	X-3267 CRC untreated	control	NA	NA	NA
X-3267	CRC	untreated	268.8	24.1	7	-0.7	9.5	X-3267 CRC untreated	control	NA	NA	NA
X-3267	CRC	untreated	298.7	23.9	11	10.4	8.6	X-3267 CRC untreated	control	NA	NA	NA
X-3267	CRC	untreated	318.9	25.1	14	17.8	14.1	X-3267 CRC untreated	control	NA	NA	NA
X-3268	PDAC	untreated	208.3	NA	0	0	0	X-3268 PDAC untreated	control	NA	NA	NA
X-3268	PDAC	untreated	234.7	30.9	4	12.7	0	X-3268 PDAC untreated	control	NA	NA	NA
X-3268	PDAC	untreated	339.8	31.8	7	63.1	2.9	X-3268 PDAC untreated	control	NA	NA	NA
X-3268	PDAC	untreated	398.1	31.9	12	91.1	3.2	X-3268 PDAC untreated	control	NA	NA	NA
X-3268	PDAC	untreated	470.3	31.9	14	125.8	3.2	X-3268 PDAC untreated	control	NA	NA	NA
X-3298	BRCA	untreated	226.8	33.8	0	0	0	X-3298 BRCA untreated	control	NA	NA	NA
X-3298	BRCA	untreated	363.4	33	3	60.2	-2.4	X-3298 BRCA untreated	control	NA	NA	NA
X-3298	BRCA	untreated	435.9	33.7	10	92.2	-0.3	X-3298 BRCA untreated	control	NA	NA	NA
X-3298	BRCA	untreated	415.1	33.9	13	83	0.3	X-3298 BRCA untreated	control	NA	NA	NA
X-3450	BRCA	untreated	218.3	29.3	0	0	0	X-3450 BRCA untreated	control	NA	NA	NA
X-3450	BRCA	untreated	227.5	30.2	5	4.2	3.1	X-3450 BRCA untreated	control	NA	NA	NA
X-3450	BRCA	untreated	231	30.5	7	5.8	4.1	X-3450 BRCA untreated	control	NA	NA	NA
X-3450	BRCA	untreated	235.9	30.5	11	8.1	4.1	X-3450 BRCA untreated	control	NA	NA	NA
X-3450	BRCA	untreated	243.6	31.2	14	11.6	6.5	X-3450 BRCA untreated	control	NA	NA	NA
X-3468	BRCA	untreated	243	23.5	0	0	0	X-3468 BRCA untreated	control	NA	NA	NA
X-3468	BRCA	untreated	289.2	24.6	4	19	4.7	X-3468 BRCA untreated	control	NA	NA	NA
X-3468	BRCA	untreated	341.8	24.7	7	40.7	5.1	X-3468 BRCA untreated	control	NA	NA	NA
X-3468	BRCA	untreated	462.8	24.1	11	90.5	2.6	X-3468 BRCA untreated	control	NA	NA	NA
X-3468	BRCA	untreated	530.1	25	14	118.1	6.4	X-3468 BRCA untreated	control	NA	NA	NA
X-3483	CM	untreated	230	21.5	0	0	0	X-3483 CM untreated	control	NA	NA	NA
X-3483	CM	untreated	354	21.6	3	53.9	0.6	X-3483 CM untreated	control	NA	NA	NA
X-3483	CM	untreated	479.9	20.8	6	108.6	-3.2	X-3483 CM untreated	control	NA	NA	NA
X-3483	CM	untreated	600.3	20	9	161	-6.9	X-3483 CM untreated	control	NA	NA	NA
X-3483	CM	untreated	921.6	18.7	13	300.7	-12.9	X-3483 CM untreated	control	NA	NA	NA
X-3486	CM	untreated	207.8	23.4	0	0	0	X-3486 CM untreated	control	NA	NA	NA
X-3486	CM	untreated	272	23.6	3	30.9	0.9	X-3486 CM untreated	control	NA	NA	NA
X-3486	CM	untreated	473.8	24.6	7	128	5.1	X-3486 CM untreated	control	NA	NA	NA
X-3486	CM	untreated	649	23	10	212.3	-1.7	X-3486 CM untreated	control	NA	NA	NA
X-3486	CM	untreated	818.6	24	13	293.9	2.6	X-3486 CM untreated	control	NA	NA	NA
X-3486	CM	untreated	949.9	23.3	15	357	-0.4	X-3486 CM untreated	control	NA	NA	NA
X-3503	CM	untreated	199.1	22	0	0	0	X-3503 CM untreated	control	NA	NA	NA
X-3503	CM	untreated	246.4	23.1	4	23.8	5	X-3503 CM untreated	control	NA	NA	NA
X-3503	CM	untreated	375.5	23	7	88.6	4.5	X-3503 CM untreated	control	NA	NA	NA
X-3503	CM	untreated	461.7	23.9	10	131.9	8.6	X-3503 CM untreated	control	NA	NA	NA
X-3503	CM	untreated	561.1	24.9	14	181.8	13.2	X-3503 CM untreated	control	NA	NA	NA
X-3671	CRC	untreated	202.4	26	0	0	0	X-3671 CRC untreated	control	NA	NA	NA
X-3671	CRC	untreated	261.1	26.1	4	29	0.4	X-3671 CRC untreated	control	NA	NA	NA
X-3671	CRC	untreated	345.3	24.3	7	70.6	-6.5	X-3671 CRC untreated	control	NA	NA	NA
X-3671	CRC	untreated	559.4	28.9	10	176.4	11.2	X-3671 CRC untreated	control	NA	NA	NA
X-3671	CRC	untreated	845.9	27.4	14	317.9	5.4	X-3671 CRC untreated	control	NA	NA	NA
X-3697	BRCA	untreated	247.7	31.6	0	0	0	X-3697 BRCA untreated	control	NA	NA	NA
X-3697	BRCA	untreated	314.4	31.7	3	26.9	0.3	X-3697 BRCA untreated	control	NA	NA	NA
X-3697	BRCA	untreated	329.6	32.6	6	33.1	3.2	X-3697 BRCA untreated	control	NA	NA	NA
X-3697	BRCA	untreated	331.2	32.7	10	33.7	3.5	X-3697 BRCA untreated	control	NA	NA	NA
X-3697	BRCA	untreated	379.6	33	13	53.2	4.4	X-3697 BRCA untreated	control	NA	NA	NA
X-3746	CM	untreated	213.6	23.4	0	0	0	X-3746 CM untreated	control	NA	NA	NA
X-3746	CM	untreated	248.4	24.5	2	16.3	4.7	X-3746 CM untreated	control	NA	NA	NA
X-3746	CM	untreated	447.2	23.7	7	109.4	1.3	X-3746 CM untreated	control	NA	NA	NA
X-3746	CM	untreated	984.4	24.4	13	360.9	4.3	X-3746 CM untreated	control	NA	NA	NA
X-3782	PDAC	untreated	322.9	24.5	0	0	0	X-3782 PDAC untreated	control	NA	NA	NA
X-3782	PDAC	untreated	264.9	24.6	3	-18	0.4	X-3782 PDAC untreated	control	NA	NA	NA
X-3782	PDAC	untreated	417.8	25.5	7	29.4	4.1	X-3782 PDAC untreated	control	NA	NA	NA
X-3782	PDAC	untreated	496.7	24.8	10	53.8	1.2	X-3782 PDAC untreated	control	NA	NA	NA
X-3782	PDAC	untreated	553.5	25.4	14	71.4	3.7	X-3782 PDAC untreated	control	NA	NA	NA
X-3792	CRC	untreated	229.4	24.5	0	0	0	X-3792 CRC untreated	control	NA	NA	NA
X-3792	CRC	untreated	406.6	24.1	3	77.2	-1.6	X-3792 CRC untreated	control	NA	NA	NA
X-3792	CRC	untreated	433.9	24	7	89.1	-2	X-3792 CRC untreated	control	NA	NA	NA
X-3792	CRC	untreated	698.8	25	10	204.6	2	X-3792 CRC untreated	control	NA	NA	NA
X-3792	CRC	untreated	775.6	23.3	14	238.1	-4.9	X-3792 CRC untreated	control	NA	NA	NA
X-3800	PDAC	untreated	281.2	28.4	0	0	0	X-3800 PDAC untreated	control	NA	NA	NA
X-3800	PDAC	untreated	285.5	26.8	2	1.5	-5.6	X-3800 PDAC untreated	control	NA	NA	NA
X-3800	PDAC	untreated	308.8	26.3	7	9.8	-7.4	X-3800 PDAC untreated	control	NA	NA	NA
X-3800	PDAC	untreated	381.3	26.9	10	35.6	-5.3	X-3800 PDAC untreated	control	NA	NA	NA
X-3800	PDAC	untreated	583.8	26.4	14	107.6	-7	X-3800 PDAC untreated	control	NA	NA	NA
X-3816	PDAC	untreated	252.7	32.1	0	0	0	X-3816 PDAC untreated	control	NA	NA	NA
X-3816	PDAC	untreated	270	32.6	3	6.8	1.6	X-3816 PDAC untreated	control	NA	NA	NA
X-3816	PDAC	untreated	367.7	33.2	11	45.5	3.4	X-3816 PDAC untreated	control	NA	NA	NA
X-3816	PDAC	untreated	350.7	32.8	14	38.8	2.2	X-3816 PDAC untreated	control	NA	NA	NA
X-3843	NSCLC	untreated	273.6	24.8	0	0	0	X-3843 NSCLC untreated	control	NA	NA	NA
X-3843	NSCLC	untreated	470.3	24.8	5	71.9	0	X-3843 NSCLC untreated	control	NA	NA	NA
X-3843	NSCLC	untreated	709.6	26.5	11	159.4	6.9	X-3843 NSCLC untreated	control	NA	NA	NA
X-3843	NSCLC	untreated	972.9	27	15	255.6	8.9	X-3843 NSCLC untreated	control	NA	NA	NA
X-3846	PDAC	untreated	276.8	23.2	0	0	0	X-3846 PDAC untreated	control	NA	NA	NA
X-3846	PDAC	untreated	283	23.1	1	2.2	-0.4	X-3846 PDAC untreated	control	NA	NA	NA
X-3846	PDAC	untreated	391.7	22.6	6	41.5	-2.6	X-3846 PDAC untreated	control	NA	NA	NA
X-3846	PDAC	untreated	469.6	22.7	9	69.7	-2.2	X-3846 PDAC untreated	control	NA	NA	NA
X-3846	PDAC	untreated	581.9	22.7	13	110.2	-2.2	X-3846 PDAC untreated	control	NA	NA	NA
X-3873	BRCA	untreated	208.6	28.6	0	0	0	X-3873 BRCA untreated	control	NA	NA	NA
X-3873	BRCA	untreated	213.1	28.9	3	2.2	1	X-3873 BRCA untreated	control	NA	NA	NA
X-3873	BRCA	untreated	226.9	28	7	8.8	-2.1	X-3873 BRCA untreated	control	NA	NA	NA
X-3873	BRCA	untreated	229	28.5	10	9.8	-0.3	X-3873 BRCA untreated	control	NA	NA	NA
X-3873	BRCA	untreated	232.9	27.1	14	11.6	-5.2	X-3873 BRCA untreated	control	NA	NA	NA
X-3880	CM	untreated	181.7	22.9	0	0	0	X-3880 CM untreated	control	NA	NA	NA
X-3880	CM	untreated	268.1	22.9	3	47.6	0	X-3880 CM untreated	control	NA	NA	NA
X-3880	CM	untreated	389.3	22.7	6	114.3	-0.9	X-3880 CM untreated	control	NA	NA	NA
X-3880	CM	untreated	468.5	22.9	8	157.9	0	X-3880 CM untreated	control	NA	NA	NA
X-3880	CM	untreated	770.1	22.1	13	323.9	-3.5	X-3880 CM untreated	control	NA	NA	NA
X-3898	PDAC	untreated	283.2	27.3	0	0	0	X-3898 PDAC untreated	control	NA	NA	NA
X-3898	PDAC	untreated	358.7	27.5	2	26.7	0.7	X-3898 PDAC untreated	control	NA	NA	NA
X-3898	PDAC	untreated	434.8	26	7	53.5	-4.8	X-3898 PDAC untreated	control	NA	NA	NA
X-3898	PDAC	untreated	577.8	27.7	9	104	1.5	X-3898 PDAC untreated	control	NA	NA	NA
X-3898	PDAC	untreated	634.5	27.8	13	124	1.8	X-3898 PDAC untreated	control	NA	NA	NA
X-3947	PDAC	untreated	270.8	24.5	0	0	0	X-3947 PDAC untreated	control	NA	NA	NA
X-3947	PDAC	untreated	340	23.9	3	25.6	-2.4	X-3947 PDAC untreated	control	NA	NA	NA
X-3947	PDAC	untreated	551.7	24.3	6	103.7	-0.8	X-3947 PDAC untreated	control	NA	NA	NA
X-3947	PDAC	untreated	563.5	37.4	10	108.1	-0.8	X-3947 PDAC untreated	control	NA	NA	NA
X-3947	PDAC	untreated	628.8	24.9	13	132.2	1.6	X-3947 PDAC untreated	control	NA	NA	NA
X-3990	PDAC	untreated	259.5	25.5	0	0	0	X-3990 PDAC untreated	control	NA	NA	NA
X-3990	PDAC	untreated	280.3	25.8	6	8	1.2	X-3990 PDAC untreated	control	NA	NA	NA
X-3990	PDAC	untreated	301.2	27.1	9	16.1	6.3	X-3990 PDAC untreated	control	NA	NA	NA
X-3990	PDAC	untreated	561.3	27.6	11	116.3	8.2	X-3990 PDAC untreated	control	NA	NA	NA
X-3990	PDAC	untreated	529.8	NA	14	104.2	8.2	X-3990 PDAC untreated	control	NA	NA	NA
X-4015	PDAC	untreated	229.9	25.3	0	0	0	X-4015 PDAC untreated	control	NA	NA	NA
X-4015	PDAC	untreated	253.5	26.3	2	10.3	4	X-4015 PDAC untreated	control	NA	NA	NA
X-4015	PDAC	untreated	295.8	26.2	7	28.7	3.6	X-4015 PDAC untreated	control	NA	NA	NA
X-4015	PDAC	untreated	453.6	26.2	11	97.3	3.6	X-4015 PDAC untreated	control	NA	NA	NA
X-4015	PDAC	untreated	523.9	27.2	14	127.9	7.5	X-4015 PDAC untreated	control	NA	NA	NA
X-4018	PDAC	untreated	274.6	28.1	0	0	0	X-4018 PDAC untreated	control	NA	NA	NA
X-4018	PDAC	untreated	387.1	28.2	4	41	0.4	X-4018 PDAC untreated	control	NA	NA	NA
X-4018	PDAC	untreated	373.3	27.6	6	35.9	-1.8	X-4018 PDAC untreated	control	NA	NA	NA
X-4018	PDAC	untreated	439.9	27	11	60.2	-3.9	X-4018 PDAC untreated	control	NA	NA	NA
X-4018	PDAC	untreated	411.6	27.9	14	49.9	-0.7	X-4018 PDAC untreated	control	NA	NA	NA
X-4087	CRC	untreated	226.6	24.9	0	0	0	X-4087 CRC untreated	control	NA	NA	NA
X-4087	CRC	untreated	283.4	24.3	9	25.1	-2.4	X-4087 CRC untreated	control	NA	NA	NA
X-4087	CRC	untreated	292.3	25.5	15	29	2.4	X-4087 CRC untreated	control	NA	NA	NA
X-4145	CRC	untreated	256.8	30	0	0	0	X-4145 CRC untreated	control	NA	NA	NA
X-4145	CRC	untreated	375.7	29.6	3	46.3	-1.3	X-4145 CRC untreated	control	NA	NA	NA
X-4145	CRC	untreated	562	31.3	7	118.8	4.3	X-4145 CRC untreated	control	NA	NA	NA
X-4145	CRC	untreated	698	31.7	10	171.8	5.7	X-4145 CRC untreated	control	NA	NA	NA
X-4145	CRC	untreated	757.9	31.9	14	195.1	6.3	X-4145 CRC untreated	control	NA	NA	NA
X-4157	CM	untreated	201.6	23.4	0	0	0	X-4157 CM untreated	control	NA	NA	NA
X-4157	CM	untreated	238.5	23	3	18.3	-1.7	X-4157 CM untreated	control	NA	NA	NA
X-4157	CM	untreated	276.5	23.5	6	37.1	0.4	X-4157 CM untreated	control	NA	NA	NA
X-4157	CM	untreated	337.9	23.1	9	67.6	-1.3	X-4157 CM untreated	control	NA	NA	NA
X-4157	CM	untreated	486.7	23	14	141.4	-1.7	X-4157 CM untreated	control	NA	NA	NA
X-4215	PDAC	untreated	215.7	24.4	0	0	0	X-4215 PDAC untreated	control	NA	NA	NA
X-4215	PDAC	untreated	230.9	24.1	2	7	-1.2	X-4215 PDAC untreated	control	NA	NA	NA
X-4215	PDAC	untreated	301.7	25.1	6	39.9	2.9	X-4215 PDAC untreated	control	NA	NA	NA
X-4215	PDAC	untreated	464.6	24.6	8	115.4	0.8	X-4215 PDAC untreated	control	NA	NA	NA
X-4215	PDAC	untreated	524.1	24.8	12	143	1.6	X-4215 PDAC untreated	control	NA	NA	NA
X-4215	PDAC	untreated	517.6	24.7	15	140	1.2	X-4215 PDAC untreated	control	NA	NA	NA
X-4226	PDAC	untreated	278.1	22.2	0	0	0	X-4226 PDAC untreated	control	NA	NA	NA
X-4226	PDAC	untreated	316.5	22.3	3	13.8	0.5	X-4226 PDAC untreated	control	NA	NA	NA
X-4226	PDAC	untreated	322.5	22.8	6	16	2.7	X-4226 PDAC untreated	control	NA	NA	NA
X-4226	PDAC	untreated	420.6	22.3	10	51.2	0.5	X-4226 PDAC untreated	control	NA	NA	NA
X-4226	PDAC	untreated	448.8	22	13	61.4	-0.9	X-4226 PDAC untreated	control	NA	NA	NA
X-4316	PDAC	untreated	271.4	25.3	0	0	0	X-4316 PDAC untreated	control	NA	NA	NA
X-4316	PDAC	untreated	321.3	26	2	18.4	2.8	X-4316 PDAC untreated	control	NA	NA	NA
X-4316	PDAC	untreated	256.1	26	8	-5.6	2.8	X-4316 PDAC untreated	control	NA	NA	NA
X-4316	PDAC	untreated	375	26.4	11	38.2	4.3	X-4316 PDAC untreated	control	NA	NA	NA
X-4316	PDAC	untreated	355.2	26.6	13	30.9	5.1	X-4316 PDAC untreated	control	NA	NA	NA
X-4347	BRCA	untreated	369.4	31.5	0	0	0	X-4347 BRCA untreated	control	NA	NA	NA
X-4347	BRCA	untreated	404.4	31	3	9.5	-1.6	X-4347 BRCA untreated	control	NA	NA	NA
X-4347	BRCA	untreated	575.3	31.4	6	55.7	-0.3	X-4347 BRCA untreated	control	NA	NA	NA
X-4347	BRCA	untreated	698.2	30.8	10	89	-2.2	X-4347 BRCA untreated	control	NA	NA	NA
X-4347	BRCA	untreated	804.7	32.3	13	117.8	2.5	X-4347 BRCA untreated	control	NA	NA	NA
X-4378	PDAC	untreated	271	28.2	0	0	0	X-4378 PDAC untreated	control	NA	NA	NA
X-4378	PDAC	untreated	338.9	26.9	5	25.1	-4.6	X-4378 PDAC untreated	control	NA	NA	NA
X-4378	PDAC	untreated	327.1	26.7	8	20.7	-5.3	X-4378 PDAC untreated	control	NA	NA	NA
X-4378	PDAC	untreated	421.3	27.7	12	55.5	-1.8	X-4378 PDAC untreated	control	NA	NA	NA
X-4378	PDAC	untreated	451.2	27.2	14	66.5	-3.5	X-4378 PDAC untreated	control	NA	NA	NA
X-4426	CM	untreated	210	26.5	0	0	0	X-4426 CM untreated	control	NA	NA	NA
X-4426	CM	untreated	356.2	26	3	69.7	-1.9	X-4426 CM untreated	control	NA	NA	NA
X-4426	CM	untreated	715	26.9	7	240.6	1.5	X-4426 CM untreated	control	NA	NA	NA
X-4426	CM	untreated	1095.4	26.2	12	421.7	-1.1	X-4426 CM untreated	control	NA	NA	NA
X-4426	CM	untreated	1319.8	25.7	15	528.6	-3	X-4426 CM untreated	control	NA	NA	NA
X-4439	PDAC	untreated	314	25.1	0	0	0	X-4439 PDAC untreated	control	NA	NA	NA
X-4439	PDAC	untreated	307	25.4	2	-2.2	1.2	X-4439 PDAC untreated	control	NA	NA	NA
X-4439	PDAC	untreated	414.4	26.1	6	32	4	X-4439 PDAC untreated	control	NA	NA	NA
X-4439	PDAC	untreated	483.8	26.2	9	54.1	4.4	X-4439 PDAC untreated	control	NA	NA	NA
X-4439	PDAC	untreated	548.7	27.2	13	74.7	8.4	X-4439 PDAC untreated	control	NA	NA	NA
X-4455	CM	untreated	241.6	22.1	0	0	0	X-4455 CM untreated	control	NA	NA	NA
X-4455	CM	untreated	462.7	21.7	5	91.5	-1.8	X-4455 CM untreated	control	NA	NA	NA
X-4455	CM	untreated	755.7	19.5	11	212.8	-11.8	X-4455 CM untreated	control	NA	NA	NA
X-4455	CM	untreated	780.5	19.3	14	223	-12.7	X-4455 CM untreated	control	NA	NA	NA
X-4530	CM	untreated	205.8	21.9	0	0	0	X-4530 CM untreated	control	NA	NA	NA
X-4530	CM	untreated	256.6	23	5	24.7	5	X-4530 CM untreated	control	NA	NA	NA
X-4530	CM	untreated	342.4	23.4	8	66.4	6.8	X-4530 CM untreated	control	NA	NA	NA
X-4530	CM	untreated	358.4	23.6	11	74.1	7.8	X-4530 CM untreated	control	NA	NA	NA
X-4530	CM	untreated	473.1	24.3	14	129.9	11	X-4530 CM untreated	control	NA	NA	NA
X-4538	CM	untreated	191.6	22.5	0	0	0	X-4538 CM untreated	control	NA	NA	NA
X-4538	CM	untreated	249.6	23.4	3	30.3	4	X-4538 CM untreated	control	NA	NA	NA
X-4538	CM	untreated	377.2	23.5	6	96.9	4.4	X-4538 CM untreated	control	NA	NA	NA
X-4538	CM	untreated	516.3	23.7	10	169.5	5.3	X-4538 CM untreated	control	NA	NA	NA
X-4538	CM	untreated	686.7	24.2	13	258.5	7.6	X-4538 CM untreated	control	NA	NA	NA
X-4567	BRCA	untreated	186.7	23.8	0	0	0	X-4567 BRCA untreated	control	NA	NA	NA
X-4567	BRCA	untreated	295.8	24.6	6	58.4	3.4	X-4567 BRCA untreated	control	NA	NA	NA
X-4567	BRCA	untreated	421.8	25.7	9	125.9	8	X-4567 BRCA untreated	control	NA	NA	NA
X-4567	BRCA	untreated	548.8	25.4	14	193.9	6.7	X-4567 BRCA untreated	control	NA	NA	NA
X-4644	CM	untreated	197	27.1	0	0	0	X-4644 CM untreated	control	NA	NA	NA
X-4644	CM	untreated	390	28	5	98	3.3	X-4644 CM untreated	control	NA	NA	NA
X-4644	CM	untreated	659	28.1	9	234.5	3.7	X-4644 CM untreated	control	NA	NA	NA
X-4644	CM	untreated	856.3	27.8	13	334.7	2.6	X-4644 CM untreated	control	NA	NA	NA
X-4649	PDAC	untreated	318.1	24.3	0	0	0	X-4649 PDAC untreated	control	NA	NA	NA
X-4649	PDAC	untreated	368.1	25.3	4	15.7	4.1	X-4649 PDAC untreated	control	NA	NA	NA
X-4649	PDAC	untreated	451.7	24.5	8	42	0.8	X-4649 PDAC untreated	control	NA	NA	NA
X-4649	PDAC	untreated	432.6	25.2	11	36	3.7	X-4649 PDAC untreated	control	NA	NA	NA
X-4649	PDAC	untreated	524.9	25.7	15	65	5.8	X-4649 PDAC untreated	control	NA	NA	NA
X-4668	CM	untreated	205.8	26.8	0	0	0	X-4668 CM untreated	control	NA	NA	NA
X-4668	CM	untreated	253.1	26.9	3	23	0.4	X-4668 CM untreated	control	NA	NA	NA
X-4668	CM	untreated	397.4	27.3	7	93.1	1.9	X-4668 CM untreated	control	NA	NA	NA
X-4668	CM	untreated	554.4	26.3	10	169.4	-1.9	X-4668 CM untreated	control	NA	NA	NA
X-4668	CM	untreated	978.4	26.7	14	375.4	-0.4	X-4668 CM untreated	control	NA	NA	NA
X-4676	PDAC	untreated	272.1	26.4	0	0	0	X-4676 PDAC untreated	control	NA	NA	NA
X-4676	PDAC	untreated	311.9	23.8	2	14.6	-9.8	X-4676 PDAC untreated	control	NA	NA	NA
X-4676	PDAC	untreated	410.6	28.3	5	50.9	7.2	X-4676 PDAC untreated	control	NA	NA	NA
X-4676	PDAC	untreated	616.2	26	8	126.5	-1.5	X-4676 PDAC untreated	control	NA	NA	NA
X-4676	PDAC	untreated	712.7	27.6	13	161.9	4.5	X-4676 PDAC untreated	control	NA	NA	NA
X-4824	BRCA	untreated	220.8	26.2	0	0	0	X-4824 BRCA untreated	control	NA	NA	NA
X-4824	BRCA	untreated	261.7	26.5	4	18.5	1.1	X-4824 BRCA untreated	control	NA	NA	NA
X-4824	BRCA	untreated	352.3	27	8	59.6	3.1	X-4824 BRCA untreated	control	NA	NA	NA
X-4824	BRCA	untreated	395.4	26.4	11	79.1	0.8	X-4824 BRCA untreated	control	NA	NA	NA
X-4824	BRCA	untreated	468.9	27	14	112.4	3.1	X-4824 BRCA untreated	control	NA	NA	NA
X-4832	CM	untreated	252.5	21.4	0	0	0	X-4832 CM untreated	control	NA	NA	NA
X-4832	CM	untreated	928.3	20	6	267.6	-6.5	X-4832 CM untreated	control	NA	NA	NA
X-4832	CM	untreated	1241.9	20.4	9	391.9	-4.7	X-4832 CM untreated	control	NA	NA	NA
X-4832	CM	untreated	1510.9	19.4	14	498.4	-9.3	X-4832 CM untreated	control	NA	NA	NA
X-4849	CM	untreated	236.5	17.8	0	0	0	X-4849 CM untreated	control	NA	NA	NA
X-4849	CM	untreated	479.9	16.6	3	102.9	-6.7	X-4849 CM untreated	control	NA	NA	NA
X-4849	CM	untreated	812.5	16.4	7	243.5	-7.9	X-4849 CM untreated	control	NA	NA	NA
X-4849	CM	untreated	685.9	15.7	11	190	-11.8	X-4849 CM untreated	control	NA	NA	NA
X-4849	CM	untreated	947.9	15.6	15	300.8	-12.4	X-4849 CM untreated	control	NA	NA	NA
X-4888	BRCA	untreated	248.9	21.3	0	0	0	X-4888 BRCA untreated	control	NA	NA	NA
X-4888	BRCA	untreated	326	22.4	4	31	5.2	X-4888 BRCA untreated	control	NA	NA	NA
X-4888	BRCA	untreated	358	22	7	43.8	3.3	X-4888 BRCA untreated	control	NA	NA	NA
X-4888	BRCA	untreated	374.3	23.4	11	50.4	9.9	X-4888 BRCA untreated	control	NA	NA	NA
X-4888	BRCA	untreated	391.5	23.6	14	57.3	10.8	X-4888 BRCA untreated	control	NA	NA	NA
X-4927	PDAC	untreated	279.4	25.5	0	0	0	X-4927 PDAC untreated	control	NA	NA	NA
X-4927	PDAC	untreated	532.2	24.6	5	90.5	-3.5	X-4927 PDAC untreated	control	NA	NA	NA
X-4927	PDAC	untreated	711.6	25	7	154.7	-2	X-4927 PDAC untreated	control	NA	NA	NA
X-4927	PDAC	untreated	1029.4	25	11	268.4	-2	X-4927 PDAC untreated	control	NA	NA	NA
X-4927	PDAC	untreated	1189.6	27	13	325.8	5.9	X-4927 PDAC untreated	control	NA	NA	NA
X-4949	BRCA	untreated	229.7	29.5	0	0	0	X-4949 BRCA untreated	control	NA	NA	NA
X-4949	BRCA	untreated	434.9	28.1	3	89.3	-4.7	X-4949 BRCA untreated	control	NA	NA	NA
X-4949	BRCA	untreated	482.4	27.5	6	110	-6.8	X-4949 BRCA untreated	control	NA	NA	NA
X-4949	BRCA	untreated	781	28.4	10	240	-3.7	X-4949 BRCA untreated	control	NA	NA	NA
X-4949	BRCA	untreated	998.9	29.4	14	334.9	-0.3	X-4949 BRCA untreated	control	NA	NA	NA
X-5205	PDAC	untreated	288.5	27.9	0	0	0	X-5205 PDAC untreated	control	NA	NA	NA
X-5205	PDAC	untreated	406.4	30.3	3	40.9	8.6	X-5205 PDAC untreated	control	NA	NA	NA
X-5205	PDAC	untreated	538.9	31	6	86.8	11.1	X-5205 PDAC untreated	control	NA	NA	NA
X-5205	PDAC	untreated	643.7	30.7	10	123.1	10	X-5205 PDAC untreated	control	NA	NA	NA
X-5205	PDAC	untreated	656.7	30.7	13	127.6	10	X-5205 PDAC untreated	control	NA	NA	NA
X-5249	BRCA	untreated	198.4	24.7	0	0	0	X-5249 BRCA untreated	control	NA	NA	NA
X-5249	BRCA	untreated	214.8	23.4	3	8.3	-5.3	X-5249 BRCA untreated	control	NA	NA	NA
X-5249	BRCA	untreated	365.7	24.4	6	84.3	-1.2	X-5249 BRCA untreated	control	NA	NA	NA
X-5249	BRCA	untreated	403	24.3	10	103.1	-1.6	X-5249 BRCA untreated	control	NA	NA	NA
X-5249	BRCA	untreated	410	25.2	14	106.7	2	X-5249 BRCA untreated	control	NA	NA	NA
X-5254	CRC	untreated	253.2	21.9	0	0	0	X-5254 CRC untreated	control	NA	NA	NA
X-5254	CRC	untreated	312	25.3	4	23.2	15.5	X-5254 CRC untreated	control	NA	NA	NA
X-5254	CRC	untreated	380.2	23.5	7	50.2	7.3	X-5254 CRC untreated	control	NA	NA	NA
X-5254	CRC	untreated	480	22.3	11	89.6	1.8	X-5254 CRC untreated	control	NA	NA	NA
X-5254	CRC	untreated	528.4	23.5	13	108.7	7.3	X-5254 CRC untreated	control	NA	NA	NA
X-5355	BRCA	untreated	226.3	25.3	0	0	0	X-5355 BRCA untreated	control	NA	NA	NA
X-5355	BRCA	untreated	328.5	25.8	4	45.2	2	X-5355 BRCA untreated	control	NA	NA	NA
X-5355	BRCA	untreated	290.3	25.3	7	28.3	0	X-5355 BRCA untreated	control	NA	NA	NA
X-5355	BRCA	untreated	352.9	26.1	11	55.9	3.2	X-5355 BRCA untreated	control	NA	NA	NA
X-5355	BRCA	untreated	428.6	26.5	14	89.4	4.7	X-5355 BRCA untreated	control	NA	NA	NA
X-5405	CRC	untreated	221.8	27.2	0	0	0	X-5405 CRC untreated	control	NA	NA	NA
X-5405	CRC	untreated	279.1	27.2	3	25.8	0	X-5405 CRC untreated	control	NA	NA	NA
X-5405	CRC	untreated	429.2	27.6	8	93.5	1.5	X-5405 CRC untreated	control	NA	NA	NA
X-5405	CRC	untreated	517.2	27	14	133.2	-0.7	X-5405 CRC untreated	control	NA	NA	NA
X-5438	CRC	untreated	208.5	26.2	0	0	0	X-5438 CRC untreated	control	NA	NA	NA
X-5438	CRC	untreated	196.9	26.4	5	-5.6	0.8	X-5438 CRC untreated	control	NA	NA	NA
X-5438	CRC	untreated	194.9	25.8	8	-6.5	-1.5	X-5438 CRC untreated	control	NA	NA	NA
X-5438	CRC	untreated	220	26	13	5.5	-0.8	X-5438 CRC untreated	control	NA	NA	NA
X-5438	CRC	untreated	212.1	26.4	15	1.7	0.8	X-5438 CRC untreated	control	NA	NA	NA
X-5446	CRC	untreated	205.3	22.8	0	0	0	X-5446 CRC untreated	control	NA	NA	NA
X-5446	CRC	untreated	263.4	22	4	28.3	-3.5	X-5446 CRC untreated	control	NA	NA	NA
X-5446	CRC	untreated	299.5	22.7	7	45.9	-0.4	X-5446 CRC untreated	control	NA	NA	NA
X-5446	CRC	untreated	423.3	23.4	13	106.2	2.6	X-5446 CRC untreated	control	NA	NA	NA
X-5494	CRC	untreated	254.5	25.4	0	0	0	X-5494 CRC untreated	control	NA	NA	NA
X-5494	CRC	untreated	340.1	26.4	5	33.6	3.9	X-5494 CRC untreated	control	NA	NA	NA
X-5494	CRC	untreated	515.9	26.1	11	102.7	2.8	X-5494 CRC untreated	control	NA	NA	NA
X-5494	CRC	untreated	562.4	24.1	15	121	-5.1	X-5494 CRC untreated	control	NA	NA	NA
X-5495	CRC	untreated	222.2	27.1	0	0	0	X-5495 CRC untreated	control	NA	NA	NA
X-5495	CRC	untreated	373	26.1	3	67.9	-3.7	X-5495 CRC untreated	control	NA	NA	NA
X-5495	CRC	untreated	406.3	25.5	8	82.9	-5.9	X-5495 CRC untreated	control	NA	NA	NA
X-5495	CRC	untreated	534.4	24	11	140.5	-11.4	X-5495 CRC untreated	control	NA	NA	NA
X-5495	CRC	untreated	491.3	23.4	15	121.1	-13.7	X-5495 CRC untreated	control	NA	NA	NA
X-5502	BRCA	untreated	215.2	25.9	0	0	0	X-5502 BRCA untreated	control	NA	NA	NA
X-5502	BRCA	untreated	218.5	26.5	4	1.5	2.3	X-5502 BRCA untreated	control	NA	NA	NA
X-5502	BRCA	untreated	223.2	27.1	7	3.7	4.6	X-5502 BRCA untreated	control	NA	NA	NA
X-5502	BRCA	untreated	225.2	27.1	11	4.6	4.6	X-5502 BRCA untreated	control	NA	NA	NA
X-5502	BRCA	untreated	249.3	27.3	14	15.8	5.4	X-5502 BRCA untreated	control	NA	NA	NA
X-5578	CRC	untreated	186.7	22.6	0	0	0	X-5578 CRC untreated	control	NA	NA	NA
X-5578	CRC	untreated	208.6	22.4	4	11.7	-0.9	X-5578 CRC untreated	control	NA	NA	NA
X-5578	CRC	untreated	485.8	22.5	14	160.2	-0.4	X-5578 CRC untreated	control	NA	NA	NA
X-5975	BRCA	untreated	196.4	26.8	0	0	0	X-5975 BRCA untreated	control	NA	NA	NA
X-5975	BRCA	untreated	410.7	27.6	5	109.1	3	X-5975 BRCA untreated	control	NA	NA	NA
X-5975	BRCA	untreated	389.1	28.3	8	98.1	5.6	X-5975 BRCA untreated	control	NA	NA	NA
X-5975	BRCA	untreated	568.4	28.7	13	189.4	7.1	X-5975 BRCA untreated	control	NA	NA	NA
X-5975	BRCA	untreated	605.7	29.2	15	208.4	9	X-5975 BRCA untreated	control	NA	NA	NA
X-6047	BRCA	untreated	226	25.7	0	0	0	X-6047 BRCA untreated	control	NA	NA	NA
X-6047	BRCA	untreated	421	26.5	4	86.3	3.1	X-6047 BRCA untreated	control	NA	NA	NA
X-6047	BRCA	untreated	546.1	27.3	7	141.6	6.2	X-6047 BRCA untreated	control	NA	NA	NA
X-6047	BRCA	untreated	852.4	27.4	11	277.2	6.6	X-6047 BRCA untreated	control	NA	NA	NA
X-6047	BRCA	untreated	1142.2	27.5	14	405.4	7	X-6047 BRCA untreated	control	NA	NA	NA
X-158-1	GC	untreated	404.1	25.3	0	0	0	X-158-1 GC untreated	control	NA	NA	NA
X-158-1	GC	untreated	635.2	24.1	5	57.2	-4.7	X-158-1 GC untreated	control	NA	NA	NA
X-158-1	GC	untreated	586.6	22.5	9	45.2	-11.1	X-158-1 GC untreated	control	NA	NA	NA
X-158-1	GC	untreated	606.3	24.2	13	50	-4.3	X-158-1 GC untreated	control	NA	NA	NA
X-158-3	GC	untreated	283	27.8	0	0	0	X-158-3 GC untreated	control	NA	NA	NA
X-158-3	GC	untreated	353.4	27.2	5	24.9	-2.2	X-158-3 GC untreated	control	NA	NA	NA
X-158-3	GC	untreated	309.5	27	9	9.4	-2.9	X-158-3 GC untreated	control	NA	NA	NA
X-158-3	GC	untreated	426.4	27.5	13	50.7	-1.1	X-158-3 GC untreated	control	NA	NA	NA
X-007	GC	BYL719 + HSP990	293.3	19	0	0	0	X-007 GC BYL719 + HSP990	combi	BYL719	HSP990	NA
X-007	GC	BYL719 + HSP990	488.9	16.5	3	66.7	-13.2	X-007 GC BYL719 + HSP990	combi	BYL719	HSP990	NA
X-007	GC	BYL719 + HSP990	261.8	14.6	6	-10.7	-23.2	X-007 GC BYL719 + HSP990	combi	BYL719	HSP990	NA
X-007	GC	BYL719 + HSP990	256.1	16.1	9	-12.7	-15.3	X-007 GC BYL719 + HSP990	combi	BYL719	HSP990	NA
X-007	GC	BYL719 + HSP990	311.3	18.6	13	6.1	-2.1	X-007 GC BYL719 + HSP990	combi	BYL719	HSP990	NA
X-007	GC	BYL719 + LJM716	220.1	21	0	0	0	X-007 GC BYL719 + LJM716	combi	BYL719	LJM716	NA
X-007	GC	BYL719 + LJM716	338.3	20.4	3	53.7	-2.9	X-007 GC BYL719 + LJM716	combi	BYL719	LJM716	NA
X-007	GC	BYL719 + LJM716	371.5	18.5	9	68.8	-11.9	X-007 GC BYL719 + LJM716	combi	BYL719	LJM716	NA
X-007	GC	BYL719 + LJM716	308.1	18.5	13	40	-11.9	X-007 GC BYL719 + LJM716	combi	BYL719	LJM716	NA
X-007	GC	HSP990	256.8	22	0	0	0	X-007 GC HSP990	single agent	HSP990	NA	NA
X-007	GC	HSP990	179	16	5	-30.3	-27.3	X-007 GC HSP990	single agent	HSP990	NA	NA
X-007	GC	HSP990	174.2	18.6	8	-32.2	-15.5	X-007 GC HSP990	single agent	HSP990	NA	NA
X-007	GC	HSP990	213.6	22.4	12	-16.8	1.8	X-007 GC HSP990	single agent	HSP990	NA	NA
X-007	GC	HSP990	180.1	22.5	15	-29.9	2.3	X-007 GC HSP990	single agent	HSP990	NA	NA
X-007	GC	INC280	300.4	22.9	0	0	0	X-007 GC INC280	single agent	INC280	NA	NA
X-007	GC	INC280	809.7	22.2	3	169.5	-3.1	X-007 GC INC280	single agent	INC280	NA	NA
X-007	GC	INC280	731.4	22.4	6	143.5	-2.2	X-007 GC INC280	single agent	INC280	NA	NA
X-007	GC	INC280	968.6	22.1	9	222.4	-3.5	X-007 GC INC280	single agent	INC280	NA	NA
X-007	GC	INC280	1726.2	23	13	474.6	0.4	X-007 GC INC280	single agent	INC280	NA	NA
X-007	GC	INC280 + trastuzumab	291.9	23.8	0	0	0	X-007 GC INC280 + trastuzumab	combi	INC280	trastuzumab	NA
X-007	GC	INC280 + trastuzumab	751	25.1	3	157.3	5.5	X-007 GC INC280 + trastuzumab	combi	INC280	trastuzumab	NA
X-007	GC	INC280 + trastuzumab	945.4	23.5	6	223.9	-1.3	X-007 GC INC280 + trastuzumab	combi	INC280	trastuzumab	NA
X-007	GC	INC280 + trastuzumab	800	23.9	9	174.1	0.4	X-007 GC INC280 + trastuzumab	combi	INC280	trastuzumab	NA
X-007	GC	INC280 + trastuzumab	748.8	22.5	13	156.5	-5.5	X-007 GC INC280 + trastuzumab	combi	INC280	trastuzumab	NA
X-007	GC	LEE011 + everolimus	272.1	19.3	0	0	0	X-007 GC LEE011 + everolimus	combi	LEE011	everolimus	NA
X-007	GC	LEE011 + everolimus	446	17.4	3	63.9	-9.8	X-007 GC LEE011 + everolimus	combi	LEE011	everolimus	NA
X-007	GC	LEE011 + everolimus	459.5	15.7	6	68.9	-18.7	X-007 GC LEE011 + everolimus	combi	LEE011	everolimus	NA
X-007	GC	LEE011 + everolimus	352.2	15.3	10	29.4	-20.7	X-007 GC LEE011 + everolimus	combi	LEE011	everolimus	NA
X-007	GC	LEE011 + everolimus	269.1	16.1	13	-1.1	-16.6	X-007 GC LEE011 + everolimus	combi	LEE011	everolimus	NA
X-007	GC	LJM716 + trastuzumab	300.9	20.6	0	0	0	X-007 GC LJM716 + trastuzumab	combi	LJM716	trastuzumab	NA
X-007	GC	LJM716 + trastuzumab	925.3	21.1	3	207.5	2.4	X-007 GC LJM716 + trastuzumab	combi	LJM716	trastuzumab	NA
X-007	GC	LJM716 + trastuzumab	963.2	21.5	6	220.1	4.4	X-007 GC LJM716 + trastuzumab	combi	LJM716	trastuzumab	NA
X-007	GC	LJM716 + trastuzumab	1366.3	22.3	9	354.1	8.3	X-007 GC LJM716 + trastuzumab	combi	LJM716	trastuzumab	NA
X-007	GC	LJM716 + trastuzumab	1942.6	22.3	13	545.6	8.3	X-007 GC LJM716 + trastuzumab	combi	LJM716	trastuzumab	NA
X-007	GC	LJM716	238.7	20.6	0	0	0	X-007 GC LJM716	single agent	LJM716	NA	NA
X-007	GC	LJM716	533.2	20.5	3	123.4	-0.5	X-007 GC LJM716	single agent	LJM716	NA	NA
X-007	GC	LJM716	802	21	6	236	1.9	X-007 GC LJM716	single agent	LJM716	NA	NA
X-007	GC	LJM716	1041.6	20.8	9	336.4	1	X-007 GC LJM716	single agent	LJM716	NA	NA
X-007	GC	LJM716	1975.1	22.3	13	727.4	8.3	X-007 GC LJM716	single agent	LJM716	NA	NA
X-007	GC	everolimus	230.4	24	0	0	0	X-007 GC everolimus	single agent	everolimus	NA	NA
X-007	GC	everolimus	353.6	24.4	5	53.5	1.7	X-007 GC everolimus	single agent	everolimus	NA	NA
X-007	GC	everolimus	487.3	25.1	8	111.5	4.6	X-007 GC everolimus	single agent	everolimus	NA	NA
X-007	GC	everolimus	478	24.5	12	107.5	2.1	X-007 GC everolimus	single agent	everolimus	NA	NA
X-007	GC	everolimus	547	24.9	15	137.4	3.7	X-007 GC everolimus	single agent	everolimus	NA	NA
X-007	GC	trastuzumab	216.1	26.2	0	0	0	X-007 GC trastuzumab	single agent	trastuzumab	NA	NA
X-007	GC	trastuzumab	248.1	26.3	3	14.8	0.4	X-007 GC trastuzumab	single agent	trastuzumab	NA	NA
X-007	GC	trastuzumab	336.7	25.5	6	55.8	-2.7	X-007 GC trastuzumab	single agent	trastuzumab	NA	NA
X-007	GC	trastuzumab	516.7	25.6	10	139.1	-2.3	X-007 GC trastuzumab	single agent	trastuzumab	NA	NA
X-007	GC	trastuzumab	315.7	23.6	13	46.1	-9.9	X-007 GC trastuzumab	single agent	trastuzumab	NA	NA
X-010	GC	BYL719 + LJM716	297.7	26.9	0	0	0	X-010 GC BYL719 + LJM716	combi	BYL719	LJM716	NA
X-010	GC	BYL719 + LJM716	477.2	24.1	3	60.3	-10.4	X-010 GC BYL719 + LJM716	combi	BYL719	LJM716	NA
X-010	GC	BYL719 + LJM716	653.2	22.3	7	119.4	-17.1	X-010 GC BYL719 + LJM716	combi	BYL719	LJM716	NA
X-010	GC	BYL719 + LJM716	823.3	20.3	10	176.6	-24.5	X-010 GC BYL719 + LJM716	combi	BYL719	LJM716	NA
X-010	GC	BYL719 + LJM716	1214.1	20.7	14	307.8	-23	X-010 GC BYL719 + LJM716	combi	BYL719	LJM716	NA
X-010	GC	BYL719 + HSP990	213.1	25	0	0	0	X-010 GC BYL719 + HSP990	combi	BYL719	HSP990	NA
X-010	GC	BYL719 + HSP990	209.3	24.3	3	-1.8	-2.8	X-010 GC BYL719 + HSP990	combi	BYL719	HSP990	NA
X-010	GC	BYL719 + HSP990	177.7	24.6	7	-16.6	-1.6	X-010 GC BYL719 + HSP990	combi	BYL719	HSP990	NA
X-010	GC	BYL719 + HSP990	190.3	NA	10	-10.7	-1.6	X-010 GC BYL719 + HSP990	combi	BYL719	HSP990	NA
X-010	GC	BYL719 + HSP990	274.3	24.9	14	28.7	-0.4	X-010 GC BYL719 + HSP990	combi	BYL719	HSP990	NA
X-010	GC	BYL719	199.5	25.7	0	0	0	X-010 GC BYL719	single agent	BYL719	NA	NA
X-010	GC	BYL719	221.9	24.2	4	11.2	-5.8	X-010 GC BYL719	single agent	BYL719	NA	NA
X-010	GC	BYL719	227	24.1	7	13.8	-6.2	X-010 GC BYL719	single agent	BYL719	NA	NA
X-010	GC	BYL719	250.7	23.7	11	25.7	-7.8	X-010 GC BYL719	single agent	BYL719	NA	NA
X-010	GC	BYL719	301.6	23	14	51.2	-10.5	X-010 GC BYL719	single agent	BYL719	NA	NA
X-010	GC	HSP990	276.4	24.7	0	0	0	X-010 GC HSP990	single agent	HSP990	NA	NA
X-010	GC	HSP990	347.4	24.4	3	25.7	-1.2	X-010 GC HSP990	single agent	HSP990	NA	NA
X-010	GC	HSP990	549.4	24	7	98.8	-2.8	X-010 GC HSP990	single agent	HSP990	NA	NA
X-010	GC	HSP990	907.7	23.5	10	228.4	-4.9	X-010 GC HSP990	single agent	HSP990	NA	NA
X-010	GC	HSP990	1334	22.8	14	382.6	-7.7	X-010 GC HSP990	single agent	HSP990	NA	NA
X-010	GC	INC280	211.9	22	0	0	0	X-010 GC INC280	single agent	INC280	NA	NA
X-010	GC	INC280	222.8	20.1	3	5.1	-8.6	X-010 GC INC280	single agent	INC280	NA	NA
X-010	GC	INC280	353.3	18.8	7	66.7	-14.5	X-010 GC INC280	single agent	INC280	NA	NA
X-010	GC	INC280	298.6	17.2	10	40.9	-21.8	X-010 GC INC280	single agent	INC280	NA	NA
X-010	GC	INC280	630.7	17.2	14	197.6	-21.8	X-010 GC INC280	single agent	INC280	NA	NA
X-010	GC	INC280 + trastuzumab	218.6	22.6	0	0	0	X-010 GC INC280 + trastuzumab	combi	INC280	trastuzumab	NA
X-010	GC	INC280 + trastuzumab	223	24.3	4	2	7.5	X-010 GC INC280 + trastuzumab	combi	INC280	trastuzumab	NA
X-010	GC	INC280 + trastuzumab	246.4	22.9	7	12.7	1.3	X-010 GC INC280 + trastuzumab	combi	INC280	trastuzumab	NA
X-010	GC	INC280 + trastuzumab	281.8	23.2	11	28.9	2.7	X-010 GC INC280 + trastuzumab	combi	INC280	trastuzumab	NA
X-010	GC	INC280 + trastuzumab	286.7	22.7	13	31.2	0.4	X-010 GC INC280 + trastuzumab	combi	INC280	trastuzumab	NA
X-010	GC	LEE011	282.2	23.4	0	0	0	X-010 GC LEE011	single agent	LEE011	NA	NA
X-010	GC	LEE011	298.2	22.1	7	5.7	-5.6	X-010 GC LEE011	single agent	LEE011	NA	NA
X-010	GC	LEE011	309.3	21.4	11	9.6	-8.5	X-010 GC LEE011	single agent	LEE011	NA	NA
X-010	GC	LEE011	285.4	23.9	14	1.1	2.1	X-010 GC LEE011	single agent	LEE011	NA	NA
X-010	GC	LJM716	286.6	21.9	0	0	0	X-010 GC LJM716	single agent	LJM716	NA	NA
X-010	GC	LJM716	426.8	20.9	3	48.9	-4.6	X-010 GC LJM716	single agent	LJM716	NA	NA
X-010	GC	LJM716	785.6	19.5	7	174.1	-11	X-010 GC LJM716	single agent	LJM716	NA	NA
X-010	GC	LJM716	832.6	17.7	10	190.5	-19.2	X-010 GC LJM716	single agent	LJM716	NA	NA
X-010	GC	LJM716	997.7	19.3	14	248.1	-11.9	X-010 GC LJM716	single agent	LJM716	NA	NA
X-010	GC	LJM716 + trastuzumab	210.4	21.2	0	0	0	X-010 GC LJM716 + trastuzumab	combi	LJM716	trastuzumab	NA
X-010	GC	LJM716 + trastuzumab	283.5	21.7	3	34.7	2.4	X-010 GC LJM716 + trastuzumab	combi	LJM716	trastuzumab	NA
X-010	GC	LJM716 + trastuzumab	309.6	22.1	7	47.1	4.2	X-010 GC LJM716 + trastuzumab	combi	LJM716	trastuzumab	NA
X-010	GC	LJM716 + trastuzumab	365.5	20.4	10	73.7	-3.8	X-010 GC LJM716 + trastuzumab	combi	LJM716	trastuzumab	NA
X-010	GC	LJM716 + trastuzumab	442.3	20.6	14	110.2	-2.8	X-010 GC LJM716 + trastuzumab	combi	LJM716	trastuzumab	NA
X-010	GC	everolimus	223.3	22.9	0	0	0	X-010 GC everolimus	single agent	everolimus	NA	NA
X-010	GC	everolimus	304.4	22.8	4	36.3	-0.4	X-010 GC everolimus	single agent	everolimus	NA	NA
X-010	GC	everolimus	365.5	21.6	11	63.7	-5.7	X-010 GC everolimus	single agent	everolimus	NA	NA
X-010	GC	everolimus	354.2	20.8	14	58.6	-9.2	X-010 GC everolimus	single agent	everolimus	NA	NA
X-010	GC	trastuzumab	200.3	25	0	0	0	X-010 GC trastuzumab	single agent	trastuzumab	NA	NA
X-010	GC	trastuzumab	211.3	25.3	4	5.5	1.2	X-010 GC trastuzumab	single agent	trastuzumab	NA	NA
X-010	GC	trastuzumab	269.6	26	7	34.6	4	X-010 GC trastuzumab	single agent	trastuzumab	NA	NA
X-010	GC	trastuzumab	288.4	25.3	11	44	1.2	X-010 GC trastuzumab	single agent	trastuzumab	NA	NA
X-010	GC	trastuzumab	379.2	25.4	14	89.3	1.6	X-010 GC trastuzumab	single agent	trastuzumab	NA	NA
X-011	GC	BYL719 + LJM716	222.8	23.5	0	0	0	X-011 GC BYL719 + LJM716	combi	BYL719	LJM716	NA
X-011	GC	BYL719 + LJM716	200.3	22.3	4	-10.1	-5.1	X-011 GC BYL719 + LJM716	combi	BYL719	LJM716	NA
X-011	GC	BYL719 + LJM716	284.9	22.2	7	27.9	-5.5	X-011 GC BYL719 + LJM716	combi	BYL719	LJM716	NA
X-011	GC	BYL719 + LJM716	245.8	20.4	11	10.3	-13.2	X-011 GC BYL719 + LJM716	combi	BYL719	LJM716	NA
X-011	GC	BYL719 + LJM716	253.4	20.5	14	13.7	-12.8	X-011 GC BYL719 + LJM716	combi	BYL719	LJM716	NA
X-011	GC	BYL719 + HSP990	235.7	24.1	0	0	0	X-011 GC BYL719 + HSP990	combi	BYL719	HSP990	NA
X-011	GC	BYL719 + HSP990	217.5	24.4	5	-7.7	1.2	X-011 GC BYL719 + HSP990	combi	BYL719	HSP990	NA
X-011	GC	BYL719 + HSP990	273.4	22.2	9	16	-7.9	X-011 GC BYL719 + HSP990	combi	BYL719	HSP990	NA
X-011	GC	BYL719 + HSP990	315.6	22.9	15	33.9	-5	X-011 GC BYL719 + HSP990	combi	BYL719	HSP990	NA
X-011	GC	HSP990	222.9	25.7	0	0	0	X-011 GC HSP990	single agent	HSP990	NA	NA
X-011	GC	HSP990	190.3	25.1	2	-14.6	-2.3	X-011 GC HSP990	single agent	HSP990	NA	NA
X-011	GC	HSP990	291.3	25.6	6	30.7	-0.4	X-011 GC HSP990	single agent	HSP990	NA	NA
X-011	GC	HSP990	490	26.1	9	119.8	1.6	X-011 GC HSP990	single agent	HSP990	NA	NA
X-011	GC	HSP990	880.1	27.5	13	294.8	7	X-011 GC HSP990	single agent	HSP990	NA	NA
X-011	GC	INC280 + trastuzumab	269.4	20.6	0	0	0	X-011 GC INC280 + trastuzumab	combi	INC280	trastuzumab	NA
X-011	GC	INC280 + trastuzumab	336.4	20	6	24.9	-2.9	X-011 GC INC280 + trastuzumab	combi	INC280	trastuzumab	NA
X-011	GC	INC280 + trastuzumab	366.4	19.2	9	36	-6.8	X-011 GC INC280 + trastuzumab	combi	INC280	trastuzumab	NA
X-011	GC	INC280 + trastuzumab	476.9	19.8	13	77	-3.9	X-011 GC INC280 + trastuzumab	combi	INC280	trastuzumab	NA
X-011	GC	INC280	212.1	20.9	0	0	0	X-011 GC INC280	single agent	INC280	NA	NA
X-011	GC	INC280	257.2	22.1	6	21.3	5.7	X-011 GC INC280	single agent	INC280	NA	NA
X-011	GC	INC280	300.6	21.3	9	41.7	1.9	X-011 GC INC280	single agent	INC280	NA	NA
X-011	GC	INC280	368.8	20.6	13	73.9	-1.4	X-011 GC INC280	single agent	INC280	NA	NA
X-011	GC	LEE011	203.4	20.5	0	0	0	X-011 GC LEE011	single agent	LEE011	NA	NA
X-011	GC	LEE011	203.1	21.3	2	-0.1	3.9	X-011 GC LEE011	single agent	LEE011	NA	NA
X-011	GC	LEE011	213.5	20.9	6	5	2	X-011 GC LEE011	single agent	LEE011	NA	NA
X-011	GC	LEE011	304.1	20.7	9	49.5	1	X-011 GC LEE011	single agent	LEE011	NA	NA
X-011	GC	LEE011	344.7	21.5	13	69.5	4.9	X-011 GC LEE011	single agent	LEE011	NA	NA
X-011	GC	LEE011 + everolimus	212.3	23.1	0	0	0	X-011 GC LEE011 + everolimus	combi	LEE011	everolimus	NA
X-011	GC	LEE011 + everolimus	199.3	22.3	2	-6.1	-3.5	X-011 GC LEE011 + everolimus	combi	LEE011	everolimus	NA
X-011	GC	LEE011 + everolimus	353.5	22.2	6	66.5	-3.9	X-011 GC LEE011 + everolimus	combi	LEE011	everolimus	NA
X-011	GC	LEE011 + everolimus	345.2	21	9	62.6	-9.1	X-011 GC LEE011 + everolimus	combi	LEE011	everolimus	NA
X-011	GC	LEE011 + everolimus	311.1	20.5	13	46.5	-11.3	X-011 GC LEE011 + everolimus	combi	LEE011	everolimus	NA
X-011	GC	LJM716 + trastuzumab	212.7	23.2	0	0	0	X-011 GC LJM716 + trastuzumab	combi	LJM716	trastuzumab	NA
X-011	GC	LJM716 + trastuzumab	240	21.9	6	12.8	-5.6	X-011 GC LJM716 + trastuzumab	combi	LJM716	trastuzumab	NA
X-011	GC	LJM716 + trastuzumab	307.6	21.8	9	44.6	-6	X-011 GC LJM716 + trastuzumab	combi	LJM716	trastuzumab	NA
X-011	GC	LJM716 + trastuzumab	335.4	21.1	13	57.7	-9.1	X-011 GC LJM716 + trastuzumab	combi	LJM716	trastuzumab	NA
X-011	GC	LJM716	218.2	19.3	0	0	0	X-011 GC LJM716	single agent	LJM716	NA	NA
X-011	GC	LJM716	266.8	18	6	22.3	-6.7	X-011 GC LJM716	single agent	LJM716	NA	NA
X-011	GC	LJM716	326	18.2	9	49.4	-5.7	X-011 GC LJM716	single agent	LJM716	NA	NA
X-011	GC	LJM716	381.9	17.6	13	75	-8.8	X-011 GC LJM716	single agent	LJM716	NA	NA
X-011	GC	everolimus	225.3	20.3	0	0	0	X-011 GC everolimus	single agent	everolimus	NA	NA
X-011	GC	everolimus	246.1	19.9	4	9.2	-2	X-011 GC everolimus	single agent	everolimus	NA	NA
X-011	GC	everolimus	281.6	20.4	7	25	0.5	X-011 GC everolimus	single agent	everolimus	NA	NA
X-011	GC	everolimus	330.8	20.2	11	46.8	-0.5	X-011 GC everolimus	single agent	everolimus	NA	NA
X-011	GC	everolimus	324.5	20	14	44	-1.5	X-011 GC everolimus	single agent	everolimus	NA	NA
X-011	GC	trastuzumab	236.4	18.5	0	0	0	X-011 GC trastuzumab	single agent	trastuzumab	NA	NA
X-011	GC	trastuzumab	244.2	18.5	2	3.3	0	X-011 GC trastuzumab	single agent	trastuzumab	NA	NA
X-011	GC	trastuzumab	394.3	18.6	6	66.8	0.5	X-011 GC trastuzumab	single agent	trastuzumab	NA	NA
X-011	GC	trastuzumab	547.8	18.4	9	131.7	-0.5	X-011 GC trastuzumab	single agent	trastuzumab	NA	NA
X-011	GC	trastuzumab	766	18.2	13	224	-1.6	X-011 GC trastuzumab	single agent	trastuzumab	NA	NA
X-015	GC	BYL719 + HSP990	229.5	25.2	0	0	0	X-015 GC BYL719 + HSP990	combi	BYL719	HSP990	NA
X-015	GC	BYL719 + HSP990	358.4	26.5	5	56.2	5.2	X-015 GC BYL719 + HSP990	combi	BYL719	HSP990	NA
X-015	GC	BYL719 + HSP990	316.9	21.9	10	38.1	-13.1	X-015 GC BYL719 + HSP990	combi	BYL719	HSP990	NA
X-015	GC	BYL719 + HSP990	301.8	24	14	31.5	-4.8	X-015 GC BYL719 + HSP990	combi	BYL719	HSP990	NA
X-015	GC	BYL719	215.7	21.1	0	0	0	X-015 GC BYL719	single agent	BYL719	NA	NA
X-015	GC	BYL719	226.1	22.7	5	4.8	7.6	X-015 GC BYL719	single agent	BYL719	NA	NA
X-015	GC	BYL719	233.9	22.4	8	8.4	6.2	X-015 GC BYL719	single agent	BYL719	NA	NA
X-015	GC	BYL719	250.8	22.1	12	16.3	4.7	X-015 GC BYL719	single agent	BYL719	NA	NA
X-015	GC	BYL719	257.2	22.8	15	19.2	8.1	X-015 GC BYL719	single agent	BYL719	NA	NA
X-015	GC	BYL719 + LJM716	211.2	23.7	0	0	0	X-015 GC BYL719 + LJM716	combi	BYL719	LJM716	NA
X-015	GC	BYL719 + LJM716	228.3	22.4	3	8.1	-5.5	X-015 GC BYL719 + LJM716	combi	BYL719	LJM716	NA
X-015	GC	BYL719 + LJM716	236.9	22.9	10	12.2	-3.4	X-015 GC BYL719 + LJM716	combi	BYL719	LJM716	NA
X-015	GC	BYL719 + LJM716	235.5	22.1	14	11.5	-6.8	X-015 GC BYL719 + LJM716	combi	BYL719	LJM716	NA
X-015	GC	HSP990	234.1	24	0	0	0	X-015 GC HSP990	single agent	HSP990	NA	NA
X-015	GC	HSP990	249.5	24.9	3	6.6	3.7	X-015 GC HSP990	single agent	HSP990	NA	NA
X-015	GC	HSP990	313.9	24.9	7	34.1	3.7	X-015 GC HSP990	single agent	HSP990	NA	NA
X-015	GC	HSP990	374.3	25.2	10	59.9	5	X-015 GC HSP990	single agent	HSP990	NA	NA
X-015	GC	HSP990	455.8	25.6	14	94.7	6.7	X-015 GC HSP990	single agent	HSP990	NA	NA
X-015	GC	INC280 + trastuzumab	204.4	23.1	0	0	0	X-015 GC INC280 + trastuzumab	combi	INC280	trastuzumab	NA
X-015	GC	INC280 + trastuzumab	367.2	24.2	4	79.6	4.8	X-015 GC INC280 + trastuzumab	combi	INC280	trastuzumab	NA
X-015	GC	INC280 + trastuzumab	291.1	23.5	7	42.4	1.7	X-015 GC INC280 + trastuzumab	combi	INC280	trastuzumab	NA
X-015	GC	INC280 + trastuzumab	542	23.7	11	165.2	2.6	X-015 GC INC280 + trastuzumab	combi	INC280	trastuzumab	NA
X-015	GC	INC280 + trastuzumab	434.2	22.7	13	112.4	-1.7	X-015 GC INC280 + trastuzumab	combi	INC280	trastuzumab	NA
X-015	GC	INC280	200	22.5	0	0	0	X-015 GC INC280	single agent	INC280	NA	NA
X-015	GC	INC280	286.8	23.6	4	43.4	4.9	X-015 GC INC280	single agent	INC280	NA	NA
X-015	GC	INC280	446.1	23.5	7	123.1	4.4	X-015 GC INC280	single agent	INC280	NA	NA
X-015	GC	INC280	649	23	11	224.5	2.2	X-015 GC INC280	single agent	INC280	NA	NA
X-015	GC	INC280	640.8	22.7	13	220.4	0.9	X-015 GC INC280	single agent	INC280	NA	NA
X-015	GC	LEE011	273.9	25.6	0	0	0	X-015 GC LEE011	single agent	LEE011	NA	NA
X-015	GC	LEE011	281.6	26.4	3	2.8	3.1	X-015 GC LEE011	single agent	LEE011	NA	NA
X-015	GC	LEE011	417.6	25.6	7	52.5	0	X-015 GC LEE011	single agent	LEE011	NA	NA
X-015	GC	LEE011	417.9	25.4	10	52.6	-0.8	X-015 GC LEE011	single agent	LEE011	NA	NA
X-015	GC	LEE011	522.4	25.5	14	90.7	-0.4	X-015 GC LEE011	single agent	LEE011	NA	NA
X-015	GC	LJM716	237.3	24.5	0	0	0	X-015 GC LJM716	single agent	LJM716	NA	NA
X-015	GC	LJM716	228.6	23.5	3	-3.7	-4.1	X-015 GC LJM716	single agent	LJM716	NA	NA
X-015	GC	LJM716	345	24.7	7	45.4	0.8	X-015 GC LJM716	single agent	LJM716	NA	NA
X-015	GC	LJM716	395.5	23.9	9	66.7	-2.4	X-015 GC LJM716	single agent	LJM716	NA	NA
X-015	GC	LJM716	387.3	24.6	14	63.2	0.4	X-015 GC LJM716	single agent	LJM716	NA	NA
X-015	GC	LJM716 + trastuzumab	223.2	22	0	0	0	X-015 GC LJM716 + trastuzumab	combi	LJM716	trastuzumab	NA
X-015	GC	LJM716 + trastuzumab	183.9	22.2	4	-17.6	0.9	X-015 GC LJM716 + trastuzumab	combi	LJM716	trastuzumab	NA
X-015	GC	LJM716 + trastuzumab	229.2	21	7	2.7	-4.5	X-015 GC LJM716 + trastuzumab	combi	LJM716	trastuzumab	NA
X-015	GC	LJM716 + trastuzumab	274.4	21.1	11	22.9	-4.1	X-015 GC LJM716 + trastuzumab	combi	LJM716	trastuzumab	NA
X-015	GC	LJM716 + trastuzumab	317.2	19.5	13	42.1	-11.4	X-015 GC LJM716 + trastuzumab	combi	LJM716	trastuzumab	NA
X-015	GC	everolimus	288.1	22.6	0	0	0	X-015 GC everolimus	single agent	everolimus	NA	NA
X-015	GC	everolimus	366.7	23.8	4	27.3	5.3	X-015 GC everolimus	single agent	everolimus	NA	NA
X-015	GC	everolimus	452.3	25.9	11	57	14.6	X-015 GC everolimus	single agent	everolimus	NA	NA
X-015	GC	everolimus	397.3	26.1	14	37.9	15.5	X-015 GC everolimus	single agent	everolimus	NA	NA
X-015	GC	trastuzumab	205.4	25.6	0	0	0	X-015 GC trastuzumab	single agent	trastuzumab	NA	NA
X-015	GC	trastuzumab	213.8	24.9	3	4.1	-2.7	X-015 GC trastuzumab	single agent	trastuzumab	NA	NA
X-015	GC	trastuzumab	208.8	25.1	7	1.7	-2	X-015 GC trastuzumab	single agent	trastuzumab	NA	NA
X-015	GC	trastuzumab	206.6	25.2	10	0.6	-1.6	X-015 GC trastuzumab	single agent	trastuzumab	NA	NA
X-015	GC	trastuzumab	289.8	26.3	14	41.1	2.7	X-015 GC trastuzumab	single agent	trastuzumab	NA	NA
X-017	GC	BYL719 + LJM716	230.4	24.5	0	0	0	X-017 GC BYL719 + LJM716	combi	BYL719	LJM716	NA
X-017	GC	BYL719 + LJM716	282.4	25.3	5	22.6	3.3	X-017 GC BYL719 + LJM716	combi	BYL719	LJM716	NA
X-017	GC	BYL719 + LJM716	235.3	24.2	9	2.1	-1.2	X-017 GC BYL719 + LJM716	combi	BYL719	LJM716	NA
X-017	GC	BYL719 + LJM716	196.7	24.5	13	-14.6	0	X-017 GC BYL719 + LJM716	combi	BYL719	LJM716	NA
X-017	GC	BYL719 + HSP990	228.6	26.6	0	0	0	X-017 GC BYL719 + HSP990	combi	BYL719	HSP990	NA
X-017	GC	BYL719 + HSP990	215.3	19.1	5	-5.8	-28.2	X-017 GC BYL719 + HSP990	combi	BYL719	HSP990	NA
X-017	GC	BYL719 + HSP990	179.3	19.4	9	-21.6	-27.1	X-017 GC BYL719 + HSP990	combi	BYL719	HSP990	NA
X-017	GC	BYL719 + HSP990	187.2	21	13	-18.1	-21.1	X-017 GC BYL719 + HSP990	combi	BYL719	HSP990	NA
X-017	GC	HSP990	216	24.5	0	0	0	X-017 GC HSP990	single agent	HSP990	NA	NA
X-017	GC	HSP990	280.3	25.7	3	29.8	4.9	X-017 GC HSP990	single agent	HSP990	NA	NA
X-017	GC	HSP990	553.6	26.1	7	156.3	6.5	X-017 GC HSP990	single agent	HSP990	NA	NA
X-017	GC	HSP990	715.5	26.5	10	231.2	8.2	X-017 GC HSP990	single agent	HSP990	NA	NA
X-017	GC	HSP990	1074.8	28	14	397.6	14.3	X-017 GC HSP990	single agent	HSP990	NA	NA
X-017	GC	INC280	227.5	24.3	0	0	0	X-017 GC INC280	single agent	INC280	NA	NA
X-017	GC	INC280	204.3	24.4	5	-10.2	0.4	X-017 GC INC280	single agent	INC280	NA	NA
X-017	GC	INC280	260.3	24.2	10	14.4	-0.4	X-017 GC INC280	single agent	INC280	NA	NA
X-017	GC	INC280	291.1	23.9	14	28	-1.6	X-017 GC INC280	single agent	INC280	NA	NA
X-017	GC	INC280 + trastuzumab	215.6	24.7	0	0	0	X-017 GC INC280 + trastuzumab	combi	INC280	trastuzumab	NA
X-017	GC	INC280 + trastuzumab	359.8	25.1	5	66.9	1.6	X-017 GC INC280 + trastuzumab	combi	INC280	trastuzumab	NA
X-017	GC	INC280 + trastuzumab	409.4	25	10	89.9	1.2	X-017 GC INC280 + trastuzumab	combi	INC280	trastuzumab	NA
X-017	GC	INC280 + trastuzumab	522.1	24.9	14	142.2	0.8	X-017 GC INC280 + trastuzumab	combi	INC280	trastuzumab	NA
X-017	GC	LEE011	203.5	24.5	0	0	0	X-017 GC LEE011	single agent	LEE011	NA	NA
X-017	GC	LEE011	235.8	26	6	15.9	6.1	X-017 GC LEE011	single agent	LEE011	NA	NA
X-017	GC	LEE011	239.9	25.6	10	17.9	4.5	X-017 GC LEE011	single agent	LEE011	NA	NA
X-017	GC	LEE011	274	24.8	14	34.6	1.2	X-017 GC LEE011	single agent	LEE011	NA	NA
X-017	GC	LJM716 + trastuzumab	257.2	27.3	0	0	0	X-017 GC LJM716 + trastuzumab	combi	LJM716	trastuzumab	NA
X-017	GC	LJM716 + trastuzumab	361.3	26.4	5	40.5	-3.3	X-017 GC LJM716 + trastuzumab	combi	LJM716	trastuzumab	NA
X-017	GC	LJM716 + trastuzumab	395.8	26.2	9	53.9	-4	X-017 GC LJM716 + trastuzumab	combi	LJM716	trastuzumab	NA
X-017	GC	LJM716 + trastuzumab	412	26.3	13	60.2	-3.7	X-017 GC LJM716 + trastuzumab	combi	LJM716	trastuzumab	NA
X-017	GC	LJM716	206.1	24.2	0	0	0	X-017 GC LJM716	single agent	LJM716	NA	NA
X-017	GC	LJM716	309.7	25.1	5	50.3	3.7	X-017 GC LJM716	single agent	LJM716	NA	NA
X-017	GC	LJM716	555.3	25.2	10	169.4	4.1	X-017 GC LJM716	single agent	LJM716	NA	NA
X-017	GC	LJM716	612.3	26.5	14	197.1	9.5	X-017 GC LJM716	single agent	LJM716	NA	NA
X-017	GC	trastuzumab	294.7	26	0	0	0	X-017 GC trastuzumab	single agent	trastuzumab	NA	NA
X-017	GC	trastuzumab	344.8	27.6	3	17	6.2	X-017 GC trastuzumab	single agent	trastuzumab	NA	NA
X-017	GC	trastuzumab	666.8	28.3	7	126.3	8.8	X-017 GC trastuzumab	single agent	trastuzumab	NA	NA
X-017	GC	trastuzumab	750.4	28.4	10	154.6	9.2	X-017 GC trastuzumab	single agent	trastuzumab	NA	NA
X-017	GC	trastuzumab	1048.9	29.7	14	255.9	14.2	X-017 GC trastuzumab	single agent	trastuzumab	NA	NA
X-020	GC	BYL719 + LJM716	248	24.5	0	0	0	X-020 GC BYL719 + LJM716	combi	BYL719	LJM716	NA
X-020	GC	BYL719 + LJM716	243.8	23.7	3	-1.7	-3.3	X-020 GC BYL719 + LJM716	combi	BYL719	LJM716	NA
X-020	GC	BYL719 + LJM716	203.6	25.8	8	-17.9	5.3	X-020 GC BYL719 + LJM716	combi	BYL719	LJM716	NA
X-020	GC	BYL719 + LJM716	196	24.9	11	-21	1.6	X-020 GC BYL719 + LJM716	combi	BYL719	LJM716	NA
X-020	GC	BYL719 + LJM716	152.6	23.8	15	-38.5	-2.9	X-020 GC BYL719 + LJM716	combi	BYL719	LJM716	NA
X-020	GC	BYL719 + HSP990	219.6	24.6	0	0	0	X-020 GC BYL719 + HSP990	combi	BYL719	HSP990	NA
X-020	GC	BYL719 + HSP990	266.3	24.6	3	21.3	0	X-020 GC BYL719 + HSP990	combi	BYL719	HSP990	NA
X-020	GC	BYL719 + HSP990	298.8	26.6	8	36.1	8.1	X-020 GC BYL719 + HSP990	combi	BYL719	HSP990	NA
X-020	GC	BYL719 + HSP990	283.4	24.9	11	29.1	1.2	X-020 GC BYL719 + HSP990	combi	BYL719	HSP990	NA
X-020	GC	BYL719 + HSP990	272.5	27.3	15	24.1	11	X-020 GC BYL719 + HSP990	combi	BYL719	HSP990	NA
X-020	GC	INC280	264.8	28.1	0	0	0	X-020 GC INC280	single agent	INC280	NA	NA
X-020	GC	INC280	363.8	28.5	3	37.4	1.4	X-020 GC INC280	single agent	INC280	NA	NA
X-020	GC	INC280	399.8	29.6	6	51	5.3	X-020 GC INC280	single agent	INC280	NA	NA
X-020	GC	INC280	413.5	30.9	9	56.2	10	X-020 GC INC280	single agent	INC280	NA	NA
X-020	GC	INC280	372.3	31.6	14	40.6	12.5	X-020 GC INC280	single agent	INC280	NA	NA
X-020	GC	INC280 + trastuzumab	210.4	24.8	0	0	0	X-020 GC INC280 + trastuzumab	combi	INC280	trastuzumab	NA
X-020	GC	INC280 + trastuzumab	259.8	24	3	23.5	-3.2	X-020 GC INC280 + trastuzumab	combi	INC280	trastuzumab	NA
X-020	GC	INC280 + trastuzumab	282.1	22.3	8	34.1	-10.1	X-020 GC INC280 + trastuzumab	combi	INC280	trastuzumab	NA
X-020	GC	INC280 + trastuzumab	315.3	22.2	11	49.9	-10.5	X-020 GC INC280 + trastuzumab	combi	INC280	trastuzumab	NA
X-020	GC	INC280 + trastuzumab	371	20.7	15	76.3	-16.5	X-020 GC INC280 + trastuzumab	combi	INC280	trastuzumab	NA
X-020	GC	LEE011 + everolimus	220.2	25.5	0	0	0	X-020 GC LEE011 + everolimus	combi	LEE011	everolimus	NA
X-020	GC	LEE011 + everolimus	238	25.4	3	8.1	-0.4	X-020 GC LEE011 + everolimus	combi	LEE011	everolimus	NA
X-020	GC	LEE011 + everolimus	212.5	25.4	8	-3.5	-0.4	X-020 GC LEE011 + everolimus	combi	LEE011	everolimus	NA
X-020	GC	LEE011 + everolimus	226.8	24.2	11	3	-5.1	X-020 GC LEE011 + everolimus	combi	LEE011	everolimus	NA
X-020	GC	LEE011 + everolimus	199.4	22.9	15	-9.4	-10.2	X-020 GC LEE011 + everolimus	combi	LEE011	everolimus	NA
X-020	GC	LJM716 + trastuzumab	213.4	24.2	0	0	0	X-020 GC LJM716 + trastuzumab	combi	LJM716	trastuzumab	NA
X-020	GC	LJM716 + trastuzumab	233.7	23.2	3	9.5	-4.1	X-020 GC LJM716 + trastuzumab	combi	LJM716	trastuzumab	NA
X-020	GC	LJM716 + trastuzumab	250.1	22.9	6	17.2	-5.4	X-020 GC LJM716 + trastuzumab	combi	LJM716	trastuzumab	NA
X-020	GC	LJM716 + trastuzumab	245.7	23	9	15.1	-5	X-020 GC LJM716 + trastuzumab	combi	LJM716	trastuzumab	NA
X-020	GC	LJM716 + trastuzumab	283.7	27.9	14	32.9	15.3	X-020 GC LJM716 + trastuzumab	combi	LJM716	trastuzumab	NA
X-020	GC	LJM716	279.7	25.8	0	0	0	X-020 GC LJM716	single agent	LJM716	NA	NA
X-020	GC	LJM716	370.7	23.3	3	32.5	-9.7	X-020 GC LJM716	single agent	LJM716	NA	NA
X-020	GC	LJM716	368.5	23.7	6	31.7	-8.1	X-020 GC LJM716	single agent	LJM716	NA	NA
X-020	GC	LJM716	495.1	23.6	9	77	-8.5	X-020 GC LJM716	single agent	LJM716	NA	NA
X-020	GC	LJM716	528	24.8	14	88.8	-3.9	X-020 GC LJM716	single agent	LJM716	NA	NA
X-023	GC	BYL719 + HSP990	241.9	25.6	0	0	0	X-023 GC BYL719 + HSP990	combi	BYL719	HSP990	NA
X-023	GC	BYL719 + HSP990	271.5	25.3	4	12.2	-1.2	X-023 GC BYL719 + HSP990	combi	BYL719	HSP990	NA
X-023	GC	BYL719 + HSP990	248.6	24.8	7	2.8	-3.1	X-023 GC BYL719 + HSP990	combi	BYL719	HSP990	NA
X-023	GC	BYL719 + HSP990	242.1	24.7	11	0.1	-3.5	X-023 GC BYL719 + HSP990	combi	BYL719	HSP990	NA
X-023	GC	BYL719 + HSP990	199.9	23.3	14	-17.4	-9	X-023 GC BYL719 + HSP990	combi	BYL719	HSP990	NA
X-023	GC	BYL719	215.5	27.5	0	0	0	X-023 GC BYL719	single agent	BYL719	NA	NA
X-023	GC	BYL719	216.4	26.6	3	0.4	-3.3	X-023 GC BYL719	single agent	BYL719	NA	NA
X-023	GC	BYL719	222	26.7	7	3	-2.9	X-023 GC BYL719	single agent	BYL719	NA	NA
X-023	GC	BYL719	233.6	26.7	10	8.4	-2.9	X-023 GC BYL719	single agent	BYL719	NA	NA
X-023	GC	BYL719	190.2	23.8	14	-11.7	-13.5	X-023 GC BYL719	single agent	BYL719	NA	NA
X-023	GC	HSP990	200.7	29.2	0	0	0	X-023 GC HSP990	single agent	HSP990	NA	NA
X-023	GC	HSP990	222.1	30.5	3	10.7	4.5	X-023 GC HSP990	single agent	HSP990	NA	NA
X-023	GC	HSP990	348.4	31.1	7	73.6	6.5	X-023 GC HSP990	single agent	HSP990	NA	NA
X-023	GC	HSP990	368.8	29.8	10	83.8	2.1	X-023 GC HSP990	single agent	HSP990	NA	NA
X-023	GC	HSP990	421.6	29.1	14	110.1	-0.3	X-023 GC HSP990	single agent	HSP990	NA	NA
X-023	GC	LEE011 + everolimus	246.7	23.5	0	0	0	X-023 GC LEE011 + everolimus	combi	LEE011	everolimus	NA
X-023	GC	LEE011 + everolimus	231.4	23.4	2	-6.2	-0.4	X-023 GC LEE011 + everolimus	combi	LEE011	everolimus	NA
X-023	GC	LEE011 + everolimus	128.1	22	6	-48.1	-6.4	X-023 GC LEE011 + everolimus	combi	LEE011	everolimus	NA
X-023	GC	LEE011 + everolimus	102.2	20.1	9	-58.6	-14.5	X-023 GC LEE011 + everolimus	combi	LEE011	everolimus	NA
X-023	GC	LEE011 + everolimus	128.6	19.6	13	-47.9	-16.6	X-023 GC LEE011 + everolimus	combi	LEE011	everolimus	NA
X-023	GC	LEE011	250	23.3	0	0	0	X-023 GC LEE011	single agent	LEE011	NA	NA
X-023	GC	LEE011	260.1	24.2	3	4	3.9	X-023 GC LEE011	single agent	LEE011	NA	NA
X-023	GC	LEE011	284.7	24.1	7	13.9	3.4	X-023 GC LEE011	single agent	LEE011	NA	NA
X-023	GC	LEE011	372	24.3	10	48.8	4.3	X-023 GC LEE011	single agent	LEE011	NA	NA
X-023	GC	LEE011	375.7	22.9	14	50.3	-1.7	X-023 GC LEE011	single agent	LEE011	NA	NA
X-023	GC	LJM716	280.3	26.4	0	0	0	X-023 GC LJM716	single agent	LJM716	NA	NA
X-023	GC	LJM716	331.3	26.3	3	18.2	-0.4	X-023 GC LJM716	single agent	LJM716	NA	NA
X-023	GC	LJM716	421.5	26.5	7	50.4	0.4	X-023 GC LJM716	single agent	LJM716	NA	NA
X-023	GC	LJM716	405.9	27.6	10	44.8	4.5	X-023 GC LJM716	single agent	LJM716	NA	NA
X-023	GC	LJM716	455.2	28	14	62.4	6.1	X-023 GC LJM716	single agent	LJM716	NA	NA
X-023	GC	everolimus	177.8	26.4	0	0	0	X-023 GC everolimus	single agent	everolimus	NA	NA
X-023	GC	everolimus	135.9	28.4	3	-23.6	7.6	X-023 GC everolimus	single agent	everolimus	NA	NA
X-023	GC	everolimus	108.8	28.4	7	-38.8	7.6	X-023 GC everolimus	single agent	everolimus	NA	NA
X-023	GC	everolimus	84.6	28	10	-52.4	6.1	X-023 GC everolimus	single agent	everolimus	NA	NA
X-023	GC	everolimus	99.9	29.2	14	-43.8	10.6	X-023 GC everolimus	single agent	everolimus	NA	NA
X-024	GC	BYL719 + LJM716	290.4	23.9	0	0	0	X-024 GC BYL719 + LJM716	combi	BYL719	LJM716	NA
X-024	GC	BYL719 + LJM716	257.4	20.9	3	-11.4	-12.6	X-024 GC BYL719 + LJM716	combi	BYL719	LJM716	NA
X-024	GC	BYL719 + LJM716	261.8	19.8	7	-9.8	-17.2	X-024 GC BYL719 + LJM716	combi	BYL719	LJM716	NA
X-024	GC	BYL719 + LJM716	310.7	19.4	10	7	-18.8	X-024 GC BYL719 + LJM716	combi	BYL719	LJM716	NA
X-024	GC	BYL719 + LJM716	427.8	20	14	47.3	-16.3	X-024 GC BYL719 + LJM716	combi	BYL719	LJM716	NA
X-024	GC	BYL719 + HSP990	250.1	25	0	0	0	X-024 GC BYL719 + HSP990	combi	BYL719	HSP990	NA
X-024	GC	BYL719 + HSP990	196	26.6	4	-21.6	6.4	X-024 GC BYL719 + HSP990	combi	BYL719	HSP990	NA
X-024	GC	BYL719 + HSP990	238	26.7	7	-4.8	6.8	X-024 GC BYL719 + HSP990	combi	BYL719	HSP990	NA
X-024	GC	BYL719 + HSP990	171.6	27.2	11	-31.4	8.8	X-024 GC BYL719 + HSP990	combi	BYL719	HSP990	NA
X-024	GC	BYL719 + HSP990	136.2	27.1	14	-45.5	8.4	X-024 GC BYL719 + HSP990	combi	BYL719	HSP990	NA
X-024	GC	BYL719	260.9	23	0	0	0	X-024 GC BYL719	single agent	BYL719	NA	NA
X-024	GC	BYL719	312.1	22.7	4	19.6	-1.3	X-024 GC BYL719	single agent	BYL719	NA	NA
X-024	GC	BYL719	308.8	20.5	7	18.4	-10.9	X-024 GC BYL719	single agent	BYL719	NA	NA
X-024	GC	BYL719	374.6	21.2	11	43.6	-7.8	X-024 GC BYL719	single agent	BYL719	NA	NA
X-024	GC	BYL719	272.5	20	14	4.4	-13	X-024 GC BYL719	single agent	BYL719	NA	NA
X-024	GC	HSP990	297.9	26.7	0	0	0	X-024 GC HSP990	single agent	HSP990	NA	NA
X-024	GC	HSP990	365.8	25.7	4	22.8	-3.7	X-024 GC HSP990	single agent	HSP990	NA	NA
X-024	GC	HSP990	362.8	24.8	7	21.8	-7.1	X-024 GC HSP990	single agent	HSP990	NA	NA
X-024	GC	HSP990	486.9	27.1	11	63.4	1.5	X-024 GC HSP990	single agent	HSP990	NA	NA
X-024	GC	HSP990	516.3	27	14	73.3	1.1	X-024 GC HSP990	single agent	HSP990	NA	NA
X-024	GC	LEE011 + everolimus	203.9	22.6	0	0	0	X-024 GC LEE011 + everolimus	combi	LEE011	everolimus	NA
X-024	GC	LEE011 + everolimus	158.9	21.7	3	-22.1	-4	X-024 GC LEE011 + everolimus	combi	LEE011	everolimus	NA
X-024	GC	LEE011 + everolimus	175.2	21.5	7	-14.1	-4.9	X-024 GC LEE011 + everolimus	combi	LEE011	everolimus	NA
X-024	GC	LEE011 + everolimus	167.3	21.4	10	-17.9	-5.3	X-024 GC LEE011 + everolimus	combi	LEE011	everolimus	NA
X-024	GC	LEE011 + everolimus	169.9	21.2	14	-16.7	-6.2	X-024 GC LEE011 + everolimus	combi	LEE011	everolimus	NA
X-024	GC	LEE011	238.1	27.5	0	0	0	X-024 GC LEE011	single agent	LEE011	NA	NA
X-024	GC	LEE011	256.5	27	4	7.7	-1.8	X-024 GC LEE011	single agent	LEE011	NA	NA
X-024	GC	LEE011	289.6	26.4	7	21.6	-4	X-024 GC LEE011	single agent	LEE011	NA	NA
X-024	GC	LEE011	300	26.8	11	26	-2.5	X-024 GC LEE011	single agent	LEE011	NA	NA
X-024	GC	LEE011	358.8	26.5	14	50.7	-3.6	X-024 GC LEE011	single agent	LEE011	NA	NA
X-024	GC	LJM716	221.7	24.9	0	0	0	X-024 GC LJM716	single agent	LJM716	NA	NA
X-024	GC	LJM716	188.2	24.1	3	-15.1	-3.2	X-024 GC LJM716	single agent	LJM716	NA	NA
X-024	GC	LJM716	277.7	23.8	7	25.3	-4.4	X-024 GC LJM716	single agent	LJM716	NA	NA
X-024	GC	LJM716	265.6	24.5	10	19.8	-1.6	X-024 GC LJM716	single agent	LJM716	NA	NA
X-024	GC	LJM716	377.4	21.3	14	70.2	-14.5	X-024 GC LJM716	single agent	LJM716	NA	NA
X-024	GC	everolimus	180.8	26.1	0	0	0	X-024 GC everolimus	single agent	everolimus	NA	NA
X-024	GC	everolimus	241.2	27.7	7	33.4	6.1	X-024 GC everolimus	single agent	everolimus	NA	NA
X-024	GC	everolimus	254.4	27.5	11	40.7	5.4	X-024 GC everolimus	single agent	everolimus	NA	NA
X-024	GC	everolimus	168.9	27.8	14	-6.6	6.5	X-024 GC everolimus	single agent	everolimus	NA	NA
X-025	GC	BYL719 + LJM716	220.8	23.5	0	0	0	X-025 GC BYL719 + LJM716	combi	BYL719	LJM716	NA
X-025	GC	BYL719 + LJM716	262.9	24.3	3	19.1	3.4	X-025 GC BYL719 + LJM716	combi	BYL719	LJM716	NA
X-025	GC	BYL719 + LJM716	339.4	24.9	7	53.7	6	X-025 GC BYL719 + LJM716	combi	BYL719	LJM716	NA
X-025	GC	BYL719 + LJM716	257.1	23.9	9	16.4	1.7	X-025 GC BYL719 + LJM716	combi	BYL719	LJM716	NA
X-025	GC	BYL719 + LJM716	260.2	23.3	14	17.8	-0.9	X-025 GC BYL719 + LJM716	combi	BYL719	LJM716	NA
X-025	GC	BYL719 + HSP990	205.3	24.5	0	0	0	X-025 GC BYL719 + HSP990	combi	BYL719	HSP990	NA
X-025	GC	BYL719 + HSP990	221.4	25.3	3	7.8	3.3	X-025 GC BYL719 + HSP990	combi	BYL719	HSP990	NA
X-025	GC	BYL719 + HSP990	271.7	25.3	7	32.3	3.3	X-025 GC BYL719 + HSP990	combi	BYL719	HSP990	NA
X-025	GC	BYL719 + HSP990	266.4	24.9	9	29.8	1.6	X-025 GC BYL719 + HSP990	combi	BYL719	HSP990	NA
X-025	GC	BYL719 + HSP990	184.2	26.1	14	-10.3	6.5	X-025 GC BYL719 + HSP990	combi	BYL719	HSP990	NA
X-025	GC	BYL719	212.3	26.1	0	0	0	X-025 GC BYL719	single agent	BYL719	NA	NA
X-025	GC	BYL719	184	27.1	3	-13.3	3.8	X-025 GC BYL719	single agent	BYL719	NA	NA
X-025	GC	BYL719	215	26.8	7	1.3	2.7	X-025 GC BYL719	single agent	BYL719	NA	NA
X-025	GC	BYL719	229.4	26.5	10	8.1	1.5	X-025 GC BYL719	single agent	BYL719	NA	NA
X-025	GC	BYL719	225.4	26.3	14	6.2	0.8	X-025 GC BYL719	single agent	BYL719	NA	NA
X-025	GC	HSP990	216.3	25.4	0	0	0	X-025 GC HSP990	single agent	HSP990	NA	NA
X-025	GC	HSP990	271.8	25.9	3	25.7	2	X-025 GC HSP990	single agent	HSP990	NA	NA
X-025	GC	HSP990	337.4	26.3	7	56	3.5	X-025 GC HSP990	single agent	HSP990	NA	NA
X-025	GC	HSP990	290.8	26.3	10	34.4	3.5	X-025 GC HSP990	single agent	HSP990	NA	NA
X-025	GC	HSP990	359.9	25.7	14	66.4	1.2	X-025 GC HSP990	single agent	HSP990	NA	NA
X-025	GC	INC280 + trastuzumab	214.9	24.1	0	0	0	X-025 GC INC280 + trastuzumab	combi	INC280	trastuzumab	NA
X-025	GC	INC280 + trastuzumab	264.5	24.4	3	23.1	1.2	X-025 GC INC280 + trastuzumab	combi	INC280	trastuzumab	NA
X-025	GC	INC280 + trastuzumab	229.1	22.5	7	6.6	-6.6	X-025 GC INC280 + trastuzumab	combi	INC280	trastuzumab	NA
X-025	GC	INC280 + trastuzumab	244.8	21.6	9	13.9	-10.4	X-025 GC INC280 + trastuzumab	combi	INC280	trastuzumab	NA
X-025	GC	INC280 + trastuzumab	246.2	24.1	14	14.6	0	X-025 GC INC280 + trastuzumab	combi	INC280	trastuzumab	NA
X-025	GC	INC280	296.7	23.7	0	0	0	X-025 GC INC280	single agent	INC280	NA	NA
X-025	GC	INC280	465.7	23.1	3	57	-2.5	X-025 GC INC280	single agent	INC280	NA	NA
X-025	GC	INC280	360.9	23	7	21.6	-3	X-025 GC INC280	single agent	INC280	NA	NA
X-025	GC	INC280	434.5	22.3	9	46.4	-5.9	X-025 GC INC280	single agent	INC280	NA	NA
X-025	GC	INC280	404.4	23.3	14	36.3	-1.7	X-025 GC INC280	single agent	INC280	NA	NA
X-025	GC	LEE011 + everolimus	226.2	25.7	0	0	0	X-025 GC LEE011 + everolimus	combi	LEE011	everolimus	NA
X-025	GC	LEE011 + everolimus	176.9	24.2	5	-21.8	-5.8	X-025 GC LEE011 + everolimus	combi	LEE011	everolimus	NA
X-025	GC	LEE011 + everolimus	211.8	24.3	10	-6.4	-5.4	X-025 GC LEE011 + everolimus	combi	LEE011	everolimus	NA
X-025	GC	LEE011 + everolimus	343.7	23	14	51.9	-10.5	X-025 GC LEE011 + everolimus	combi	LEE011	everolimus	NA
X-025	GC	LJM716	214.8	22.4	0	0	0	X-025 GC LJM716	single agent	LJM716	NA	NA
X-025	GC	LJM716	164.2	21.5	3	-23.6	-4	X-025 GC LJM716	single agent	LJM716	NA	NA
X-025	GC	LJM716	147.4	22	7	-31.4	-1.8	X-025 GC LJM716	single agent	LJM716	NA	NA
X-025	GC	LJM716	194.2	21.2	9	-9.6	-5.4	X-025 GC LJM716	single agent	LJM716	NA	NA
X-025	GC	LJM716	211.1	22.2	14	-1.7	-0.9	X-025 GC LJM716	single agent	LJM716	NA	NA
X-025	GC	LJM716 + trastuzumab	205	23.3	0	0	0	X-025 GC LJM716 + trastuzumab	combi	LJM716	trastuzumab	NA
X-025	GC	LJM716 + trastuzumab	186.7	22.8	3	-8.9	-2.1	X-025 GC LJM716 + trastuzumab	combi	LJM716	trastuzumab	NA
X-025	GC	LJM716 + trastuzumab	178.2	22.3	7	-13.1	-4.3	X-025 GC LJM716 + trastuzumab	combi	LJM716	trastuzumab	NA
X-025	GC	LJM716 + trastuzumab	149.6	21.7	9	-27	-6.9	X-025 GC LJM716 + trastuzumab	combi	LJM716	trastuzumab	NA
X-025	GC	LJM716 + trastuzumab	212.4	23	14	3.6	-1.3	X-025 GC LJM716 + trastuzumab	combi	LJM716	trastuzumab	NA
X-027	GC	BYL719 + HSP990	247	23.2	0	0	0	X-027 GC BYL719 + HSP990	combi	BYL719	HSP990	NA
X-027	GC	BYL719 + HSP990	195	21.1	3	-21.1	-9.1	X-027 GC BYL719 + HSP990	combi	BYL719	HSP990	NA
X-027	GC	BYL719 + HSP990	156.1	21.2	6	-36.8	-8.6	X-027 GC BYL719 + HSP990	combi	BYL719	HSP990	NA
X-027	GC	BYL719 + HSP990	208.9	21.6	9	-15.4	-6.9	X-027 GC BYL719 + HSP990	combi	BYL719	HSP990	NA
X-027	GC	BYL719 + HSP990	112.7	19.4	13	-54.4	-16.4	X-027 GC BYL719 + HSP990	combi	BYL719	HSP990	NA
X-027	GC	BYL719	201.2	22.8	0	0	0	X-027 GC BYL719	single agent	BYL719	NA	NA
X-027	GC	BYL719	146.7	23.4	2	-27.1	2.6	X-027 GC BYL719	single agent	BYL719	NA	NA
X-027	GC	BYL719	131.8	23.3	6	-34.5	2.2	X-027 GC BYL719	single agent	BYL719	NA	NA
X-027	GC	BYL719	156.9	22.4	9	-22	-1.8	X-027 GC BYL719	single agent	BYL719	NA	NA
X-027	GC	BYL719	127.1	22.3	13	-36.8	-2.2	X-027 GC BYL719	single agent	BYL719	NA	NA
X-027	GC	LEE011	294.6	20.3	0	0	0	X-027 GC LEE011	single agent	LEE011	NA	NA
X-027	GC	LEE011	366	21.3	3	24.2	4.9	X-027 GC LEE011	single agent	LEE011	NA	NA
X-027	GC	LEE011	284.4	21.1	7	-3.5	3.9	X-027 GC LEE011	single agent	LEE011	NA	NA
X-027	GC	LEE011	321.9	22.2	10	9.3	9.4	X-027 GC LEE011	single agent	LEE011	NA	NA
X-027	GC	LEE011	273.6	21	14	-7.1	3.4	X-027 GC LEE011	single agent	LEE011	NA	NA
X-027	GC	LJM716	202.4	21	0	0	0	X-027 GC LJM716	single agent	LJM716	NA	NA
X-027	GC	LJM716	208.5	20.6	5	3	-1.9	X-027 GC LJM716	single agent	LJM716	NA	NA
X-027	GC	LJM716	217.6	22	8	7.5	4.8	X-027 GC LJM716	single agent	LJM716	NA	NA
X-027	GC	LJM716	176.7	20.5	13	-12.7	-2.4	X-027 GC LJM716	single agent	LJM716	NA	NA
X-027	GC	trastuzumab	294.1	22.1	0	0	0	X-027 GC trastuzumab	single agent	trastuzumab	NA	NA
X-027	GC	trastuzumab	352.9	22.8	3	20	3.2	X-027 GC trastuzumab	single agent	trastuzumab	NA	NA
X-027	GC	trastuzumab	269.7	22.2	7	-8.3	0.5	X-027 GC trastuzumab	single agent	trastuzumab	NA	NA
X-027	GC	trastuzumab	235.2	23	10	-20	4.1	X-027 GC trastuzumab	single agent	trastuzumab	NA	NA
X-027	GC	trastuzumab	167.8	22.9	14	-42.9	3.6	X-027 GC trastuzumab	single agent	trastuzumab	NA	NA
X-028	GC	BYL719	212.8	28	0	0	0	X-028 GC BYL719	single agent	BYL719	NA	NA
X-028	GC	BYL719	260.4	27.3	4	22.4	-2.5	X-028 GC BYL719	single agent	BYL719	NA	NA
X-028	GC	BYL719	359.7	28.7	8	69	2.5	X-028 GC BYL719	single agent	BYL719	NA	NA
X-028	GC	BYL719	291.5	28.9	11	37	3.2	X-028 GC BYL719	single agent	BYL719	NA	NA
X-028	GC	BYL719	328.4	28.2	15	54.3	0.7	X-028 GC BYL719	single agent	BYL719	NA	NA
X-028	GC	BYL719 + LJM716	241.5	29.4	0	0	0	X-028 GC BYL719 + LJM716	combi	BYL719	LJM716	NA
X-028	GC	BYL719 + LJM716	240.7	30.4	2	-0.3	3.4	X-028 GC BYL719 + LJM716	combi	BYL719	LJM716	NA
X-028	GC	BYL719 + LJM716	185.2	30.3	8	-23.3	3.1	X-028 GC BYL719 + LJM716	combi	BYL719	LJM716	NA
X-028	GC	BYL719 + LJM716	242.8	29.3	13	0.5	-0.3	X-028 GC BYL719 + LJM716	combi	BYL719	LJM716	NA
X-028	GC	BYL719 + HSP990	220	27.1	0	0	0	X-028 GC BYL719 + HSP990	combi	BYL719	HSP990	NA
X-028	GC	BYL719 + HSP990	339.1	27.4	1	54.1	1.1	X-028 GC BYL719 + HSP990	combi	BYL719	HSP990	NA
X-028	GC	BYL719 + HSP990	312.1	26.9	5	41.9	-0.7	X-028 GC BYL719 + HSP990	combi	BYL719	HSP990	NA
X-028	GC	BYL719 + HSP990	440.8	26.3	9	100.4	-3	X-028 GC BYL719 + HSP990	combi	BYL719	HSP990	NA
X-028	GC	BYL719 + HSP990	497.3	28.1	15	126	3.7	X-028 GC BYL719 + HSP990	combi	BYL719	HSP990	NA
X-028	GC	HSP990	219.7	24.2	0	0	0	X-028 GC HSP990	single agent	HSP990	NA	NA
X-028	GC	HSP990	190.8	25.3	3	-13.2	4.5	X-028 GC HSP990	single agent	HSP990	NA	NA
X-028	GC	HSP990	214.5	25.6	6	-2.4	5.8	X-028 GC HSP990	single agent	HSP990	NA	NA
X-028	GC	HSP990	180	25	10	-18.1	3.3	X-028 GC HSP990	single agent	HSP990	NA	NA
X-028	GC	HSP990	188.7	24.5	13	-14.1	1.2	X-028 GC HSP990	single agent	HSP990	NA	NA
X-028	GC	INC280 + trastuzumab	231.7	23.2	0	0	0	X-028 GC INC280 + trastuzumab	combi	INC280	trastuzumab	NA
X-028	GC	INC280 + trastuzumab	316.8	24	6	36.7	3.4	X-028 GC INC280 + trastuzumab	combi	INC280	trastuzumab	NA
X-028	GC	INC280 + trastuzumab	375.2	24.2	9	61.9	4.3	X-028 GC INC280 + trastuzumab	combi	INC280	trastuzumab	NA
X-028	GC	INC280 + trastuzumab	512.4	23.5	14	121.1	1.3	X-028 GC INC280 + trastuzumab	combi	INC280	trastuzumab	NA
X-028	GC	INC280	276.1	20.3	0	0	0	X-028 GC INC280	single agent	INC280	NA	NA
X-028	GC	INC280	336.1	21.3	3	21.7	4.9	X-028 GC INC280	single agent	INC280	NA	NA
X-028	GC	INC280	421.8	20.3	7	52.8	0	X-028 GC INC280	single agent	INC280	NA	NA
X-028	GC	INC280	504.5	20.1	10	82.7	-1	X-028 GC INC280	single agent	INC280	NA	NA
X-028	GC	INC280	595.8	20.8	14	115.8	2.5	X-028 GC INC280	single agent	INC280	NA	NA
X-028	GC	LEE011	251.7	21.5	0	0	0	X-028 GC LEE011	single agent	LEE011	NA	NA
X-028	GC	LEE011	274.9	22.8	3	9.2	6	X-028 GC LEE011	single agent	LEE011	NA	NA
X-028	GC	LEE011	294.7	20.3	6	17.1	-5.6	X-028 GC LEE011	single agent	LEE011	NA	NA
X-028	GC	LEE011	294.6	19.8	10	17	-7.9	X-028 GC LEE011	single agent	LEE011	NA	NA
X-028	GC	LEE011	386.5	19.6	13	53.6	-8.8	X-028 GC LEE011	single agent	LEE011	NA	NA
X-028	GC	LEE011 + everolimus	302.6	25.4	0	0	0	X-028 GC LEE011 + everolimus	combi	LEE011	everolimus	NA
X-028	GC	LEE011 + everolimus	441	23.9	3	45.7	-5.9	X-028 GC LEE011 + everolimus	combi	LEE011	everolimus	NA
X-028	GC	LEE011 + everolimus	326.9	19.9	6	8	-21.7	X-028 GC LEE011 + everolimus	combi	LEE011	everolimus	NA
X-028	GC	LEE011 + everolimus	459.9	20.7	10	52	-18.5	X-028 GC LEE011 + everolimus	combi	LEE011	everolimus	NA
X-028	GC	LEE011 + everolimus	458.7	22.6	13	51.6	-11	X-028 GC LEE011 + everolimus	combi	LEE011	everolimus	NA
X-028	GC	LJM716	253	25	0	0	0	X-028 GC LJM716	single agent	LJM716	NA	NA
X-028	GC	LJM716	374.9	24.9	5	48.2	-0.4	X-028 GC LJM716	single agent	LJM716	NA	NA
X-028	GC	LJM716	494.9	26.1	8	95.6	4.4	X-028 GC LJM716	single agent	LJM716	NA	NA
X-028	GC	LJM716	502.5	25.7	13	98.6	2.8	X-028 GC LJM716	single agent	LJM716	NA	NA
X-028	GC	LJM716 + trastuzumab	202.3	20.6	0	0	0	X-028 GC LJM716 + trastuzumab	combi	LJM716	trastuzumab	NA
X-028	GC	LJM716 + trastuzumab	133.3	20.6	5	-34.1	0	X-028 GC LJM716 + trastuzumab	combi	LJM716	trastuzumab	NA
X-028	GC	LJM716 + trastuzumab	156.8	21.5	8	-22.5	4.4	X-028 GC LJM716 + trastuzumab	combi	LJM716	trastuzumab	NA
X-028	GC	LJM716 + trastuzumab	158.6	21.1	13	-21.6	2.4	X-028 GC LJM716 + trastuzumab	combi	LJM716	trastuzumab	NA
X-028	GC	everolimus	266.2	23.7	0	0	0	X-028 GC everolimus	single agent	everolimus	NA	NA
X-028	GC	everolimus	238.8	23.4	5	-10.3	-1.3	X-028 GC everolimus	single agent	everolimus	NA	NA
X-028	GC	everolimus	272.8	23.4	8	2.5	-1.3	X-028 GC everolimus	single agent	everolimus	NA	NA
X-028	GC	everolimus	287.9	22.4	12	8.2	-5.5	X-028 GC everolimus	single agent	everolimus	NA	NA
X-028	GC	everolimus	273	22.9	15	2.6	-3.4	X-028 GC everolimus	single agent	everolimus	NA	NA
X-028	GC	trastuzumab	200.2	24.7	0	0	0	X-028 GC trastuzumab	single agent	trastuzumab	NA	NA
X-028	GC	trastuzumab	187	24.9	3	-6.6	0.8	X-028 GC trastuzumab	single agent	trastuzumab	NA	NA
X-028	GC	trastuzumab	209.8	24.4	6	4.8	-1.2	X-028 GC trastuzumab	single agent	trastuzumab	NA	NA
X-028	GC	trastuzumab	247.2	24.7	10	23.5	0	X-028 GC trastuzumab	single agent	trastuzumab	NA	NA
X-028	GC	trastuzumab	296.5	25.5	13	48.1	3.2	X-028 GC trastuzumab	single agent	trastuzumab	NA	NA
X-029	GC	BYL719 + LJM716	272.2	22.4	0	0	0	X-029 GC BYL719 + LJM716	combi	BYL719	LJM716	NA
X-029	GC	BYL719 + LJM716	642.2	18.9	5	135.9	-15.6	X-029 GC BYL719 + LJM716	combi	BYL719	LJM716	NA
X-029	GC	BYL719 + LJM716	863.8	18.1	8	217.3	-19.2	X-029 GC BYL719 + LJM716	combi	BYL719	LJM716	NA
X-029	GC	BYL719 + LJM716	1058.5	19.3	12	288.9	-13.8	X-029 GC BYL719 + LJM716	combi	BYL719	LJM716	NA
X-029	GC	BYL719 + LJM716	1064.9	18.3	15	291.2	-18.3	X-029 GC BYL719 + LJM716	combi	BYL719	LJM716	NA
X-029	GC	BYL719	226	22.9	0	0	0	X-029 GC BYL719	single agent	BYL719	NA	NA
X-029	GC	BYL719	238.5	20.4	4	5.5	-10.9	X-029 GC BYL719	single agent	BYL719	NA	NA
X-029	GC	BYL719	274.6	19.4	7	21.5	-15.3	X-029 GC BYL719	single agent	BYL719	NA	NA
X-029	GC	BYL719	336.5	20.3	11	48.9	-11.4	X-029 GC BYL719	single agent	BYL719	NA	NA
X-029	GC	BYL719	354.5	19.9	14	56.9	-13.1	X-029 GC BYL719	single agent	BYL719	NA	NA
X-029	GC	LEE011	268	23.5	0	0	0	X-029 GC LEE011	single agent	LEE011	NA	NA
X-029	GC	LEE011	346.9	22.4	2	29.4	-4.7	X-029 GC LEE011	single agent	LEE011	NA	NA
X-029	GC	LEE011	456.9	21.9	6	70.5	-6.8	X-029 GC LEE011	single agent	LEE011	NA	NA
X-029	GC	LEE011	505.4	19.9	9	88.6	-15.3	X-029 GC LEE011	single agent	LEE011	NA	NA
X-029	GC	LEE011	467.4	19.9	13	74.4	-15.3	X-029 GC LEE011	single agent	LEE011	NA	NA
X-029	GC	LJM716 + trastuzumab	265.6	24.1	0	0	0	X-029 GC LJM716 + trastuzumab	combi	LJM716	trastuzumab	NA
X-029	GC	LJM716 + trastuzumab	359.4	23	5	35.3	-4.6	X-029 GC LJM716 + trastuzumab	combi	LJM716	trastuzumab	NA
X-029	GC	LJM716 + trastuzumab	472.8	23.1	8	78	-4.1	X-029 GC LJM716 + trastuzumab	combi	LJM716	trastuzumab	NA
X-029	GC	LJM716 + trastuzumab	508.1	23	12	91.3	-4.6	X-029 GC LJM716 + trastuzumab	combi	LJM716	trastuzumab	NA
X-029	GC	LJM716 + trastuzumab	670.2	23.4	15	152.3	-2.9	X-029 GC LJM716 + trastuzumab	combi	LJM716	trastuzumab	NA
X-029	GC	everolimus	291.3	23.1	0	0	0	X-029 GC everolimus	single agent	everolimus	NA	NA
X-029	GC	everolimus	409.1	22	4	40.4	-4.8	X-029 GC everolimus	single agent	everolimus	NA	NA
X-029	GC	everolimus	397	21.9	7	36.3	-5.2	X-029 GC everolimus	single agent	everolimus	NA	NA
X-029	GC	everolimus	467.6	20.2	11	60.5	-12.6	X-029 GC everolimus	single agent	everolimus	NA	NA
X-029	GC	everolimus	556.3	17.9	14	91	-22.5	X-029 GC everolimus	single agent	everolimus	NA	NA
X-029	GC	trastuzumab	295.1	23.2	0	0	0	X-029 GC trastuzumab	single agent	trastuzumab	NA	NA
X-029	GC	trastuzumab	518.2	22.7	2	75.6	-2.2	X-029 GC trastuzumab	single agent	trastuzumab	NA	NA
X-029	GC	trastuzumab	696.7	23.8	6	136.1	2.6	X-029 GC trastuzumab	single agent	trastuzumab	NA	NA
X-029	GC	trastuzumab	784.5	23.3	9	165.8	0.4	X-029 GC trastuzumab	single agent	trastuzumab	NA	NA
X-029	GC	trastuzumab	813.8	21.4	13	175.8	-7.8	X-029 GC trastuzumab	single agent	trastuzumab	NA	NA
X-031	GC	BYL719 + HSP990	250.4	25.6	0	0	0	X-031 GC BYL719 + HSP990	combi	BYL719	HSP990	NA
X-031	GC	BYL719 + HSP990	315	26.9	2	25.8	5.1	X-031 GC BYL719 + HSP990	combi	BYL719	HSP990	NA
X-031	GC	BYL719 + HSP990	370.4	25.8	8	47.9	0.8	X-031 GC BYL719 + HSP990	combi	BYL719	HSP990	NA
X-031	GC	BYL719 + HSP990	444.3	27.2	13	77.4	6.2	X-031 GC BYL719 + HSP990	combi	BYL719	HSP990	NA
X-031	GC	HSP990	228.4	26.7	0	0	0	X-031 GC HSP990	single agent	HSP990	NA	NA
X-031	GC	HSP990	269.8	27	4	18.1	1.1	X-031 GC HSP990	single agent	HSP990	NA	NA
X-031	GC	HSP990	304.3	27.3	8	33.2	2.2	X-031 GC HSP990	single agent	HSP990	NA	NA
X-031	GC	HSP990	362.7	27.8	11	58.8	4.1	X-031 GC HSP990	single agent	HSP990	NA	NA
X-031	GC	HSP990	508.8	26.9	15	122.8	0.7	X-031 GC HSP990	single agent	HSP990	NA	NA
X-031	GC	INC280 + trastuzumab	231.1	25.6	0	0	0	X-031 GC INC280 + trastuzumab	combi	INC280	trastuzumab	NA
X-031	GC	INC280 + trastuzumab	310.8	23.9	3	34.5	-6.6	X-031 GC INC280 + trastuzumab	combi	INC280	trastuzumab	NA
X-031	GC	INC280 + trastuzumab	444.5	24.6	6	92.3	-3.9	X-031 GC INC280 + trastuzumab	combi	INC280	trastuzumab	NA
X-031	GC	INC280 + trastuzumab	589.4	24.1	9	155	-5.9	X-031 GC INC280 + trastuzumab	combi	INC280	trastuzumab	NA
X-031	GC	INC280 + trastuzumab	847.6	25.1	14	266.8	-2	X-031 GC INC280 + trastuzumab	combi	INC280	trastuzumab	NA
X-031	GC	INC280	219.3	23	0	0	0	X-031 GC INC280	single agent	INC280	NA	NA
X-031	GC	INC280	224.9	23.3	2	2.6	1.3	X-031 GC INC280	single agent	INC280	NA	NA
X-031	GC	INC280	213.5	25.1	8	-2.6	9.1	X-031 GC INC280	single agent	INC280	NA	NA
X-031	GC	INC280	308.5	24.6	13	40.7	7	X-031 GC INC280	single agent	INC280	NA	NA
X-031	GC	LEE011 + everolimus	277.1	26	0	0	0	X-031 GC LEE011 + everolimus	combi	LEE011	everolimus	NA
X-031	GC	LEE011 + everolimus	330.6	26.7	2	19.3	2.7	X-031 GC LEE011 + everolimus	combi	LEE011	everolimus	NA
X-031	GC	LEE011 + everolimus	333.9	27.7	6	20.5	6.5	X-031 GC LEE011 + everolimus	combi	LEE011	everolimus	NA
X-031	GC	LEE011 + everolimus	382.2	28.2	9	37.9	8.5	X-031 GC LEE011 + everolimus	combi	LEE011	everolimus	NA
X-031	GC	LEE011 + everolimus	557.9	28.3	13	101.3	8.8	X-031 GC LEE011 + everolimus	combi	LEE011	everolimus	NA
X-031	GC	LJM716 + trastuzumab	283.1	28.3	0	0	0	X-031 GC LJM716 + trastuzumab	combi	LJM716	trastuzumab	NA
X-031	GC	LJM716 + trastuzumab	351.5	26.4	2	24.2	-6.7	X-031 GC LJM716 + trastuzumab	combi	LJM716	trastuzumab	NA
X-031	GC	LJM716 + trastuzumab	447.9	27	6	58.2	-4.6	X-031 GC LJM716 + trastuzumab	combi	LJM716	trastuzumab	NA
X-031	GC	LJM716 + trastuzumab	478.5	27.9	9	69	-1.4	X-031 GC LJM716 + trastuzumab	combi	LJM716	trastuzumab	NA
X-031	GC	LJM716 + trastuzumab	633.3	28.7	13	123.7	1.4	X-031 GC LJM716 + trastuzumab	combi	LJM716	trastuzumab	NA
X-031	GC	LJM716	237.4	24.6	0	0	0	X-031 GC LJM716	single agent	LJM716	NA	NA
X-031	GC	LJM716	275.6	23.4	5	16.1	-4.9	X-031 GC LJM716	single agent	LJM716	NA	NA
X-031	GC	LJM716	500.5	23	9	110.8	-6.5	X-031 GC LJM716	single agent	LJM716	NA	NA
X-031	GC	LJM716	279.9	24.9	15	17.9	1.2	X-031 GC LJM716	single agent	LJM716	NA	NA
X-031	GC	everolimus	233.4	27.4	0	0	0	X-031 GC everolimus	single agent	everolimus	NA	NA
X-031	GC	everolimus	286	28.1	5	22.5	2.6	X-031 GC everolimus	single agent	everolimus	NA	NA
X-031	GC	everolimus	290.2	29.6	9	24.3	8	X-031 GC everolimus	single agent	everolimus	NA	NA
X-031	GC	everolimus	298.7	29	13	28	5.8	X-031 GC everolimus	single agent	everolimus	NA	NA
X-031	GC	trastuzumab	275.7	25.3	0	0	0	X-031 GC trastuzumab	single agent	trastuzumab	NA	NA
X-031	GC	trastuzumab	269.5	23.9	4	-2.2	-5.5	X-031 GC trastuzumab	single agent	trastuzumab	NA	NA
X-031	GC	trastuzumab	314.9	25	8	14.2	-1.2	X-031 GC trastuzumab	single agent	trastuzumab	NA	NA
X-031	GC	trastuzumab	375.7	23.9	11	36.3	-5.5	X-031 GC trastuzumab	single agent	trastuzumab	NA	NA
X-031	GC	trastuzumab	389	23.9	15	41.1	-5.5	X-031 GC trastuzumab	single agent	trastuzumab	NA	NA
X-034	GC	BYL719 + HSP990	231.2	21.3	0	0	0	X-034 GC BYL719 + HSP990	combi	BYL719	HSP990	NA
X-034	GC	BYL719 + HSP990	188.7	20.5	3	-18.4	-3.8	X-034 GC BYL719 + HSP990	combi	BYL719	HSP990	NA
X-034	GC	BYL719 + HSP990	201.3	21.4	6	-12.9	0.5	X-034 GC BYL719 + HSP990	combi	BYL719	HSP990	NA
X-034	GC	BYL719 + HSP990	198.6	21.2	9	-14.1	-0.5	X-034 GC BYL719 + HSP990	combi	BYL719	HSP990	NA
X-034	GC	BYL719 + HSP990	221.9	21.3	13	-4	0	X-034 GC BYL719 + HSP990	combi	BYL719	HSP990	NA
X-034	GC	BYL719	273.6	22.8	0	0	0	X-034 GC BYL719	single agent	BYL719	NA	NA
X-034	GC	BYL719	301.6	23	4	10.2	0.9	X-034 GC BYL719	single agent	BYL719	NA	NA
X-034	GC	BYL719	271.3	23.2	7	-0.8	1.8	X-034 GC BYL719	single agent	BYL719	NA	NA
X-034	GC	BYL719	288.1	22.9	11	5.3	0.4	X-034 GC BYL719	single agent	BYL719	NA	NA
X-034	GC	BYL719	280.6	23.8	14	2.6	4.4	X-034 GC BYL719	single agent	BYL719	NA	NA
X-034	GC	BYL719 + LJM716	212.3	24.2	0	0	0	X-034 GC BYL719 + LJM716	combi	BYL719	LJM716	NA
X-034	GC	BYL719 + LJM716	271.2	25.2	3	27.7	4.1	X-034 GC BYL719 + LJM716	combi	BYL719	LJM716	NA
X-034	GC	BYL719 + LJM716	283	22.6	7	33.3	-6.6	X-034 GC BYL719 + LJM716	combi	BYL719	LJM716	NA
X-034	GC	BYL719 + LJM716	185.3	22.1	10	-12.7	-8.7	X-034 GC BYL719 + LJM716	combi	BYL719	LJM716	NA
X-034	GC	BYL719 + LJM716	278.3	22.6	14	31.1	-6.6	X-034 GC BYL719 + LJM716	combi	BYL719	LJM716	NA
X-034	GC	INC280 + trastuzumab	219.6	21.8	0	0	0	X-034 GC INC280 + trastuzumab	combi	INC280	trastuzumab	NA
X-034	GC	INC280 + trastuzumab	221.6	22.7	3	0.9	4.1	X-034 GC INC280 + trastuzumab	combi	INC280	trastuzumab	NA
X-034	GC	INC280 + trastuzumab	249.5	21.8	7	13.6	0	X-034 GC INC280 + trastuzumab	combi	INC280	trastuzumab	NA
X-034	GC	INC280 + trastuzumab	270.5	22	10	23.2	0.9	X-034 GC INC280 + trastuzumab	combi	INC280	trastuzumab	NA
X-034	GC	INC280 + trastuzumab	291.1	22.1	14	32.6	1.4	X-034 GC INC280 + trastuzumab	combi	INC280	trastuzumab	NA
X-034	GC	INC280	264.1	25.4	0	0	0	X-034 GC INC280	single agent	INC280	NA	NA
X-034	GC	INC280	259.6	25.6	3	-1.7	0.8	X-034 GC INC280	single agent	INC280	NA	NA
X-034	GC	INC280	284.9	28.9	7	7.9	13.8	X-034 GC INC280	single agent	INC280	NA	NA
X-034	GC	INC280	363.1	29.1	10	37.5	14.6	X-034 GC INC280	single agent	INC280	NA	NA
X-034	GC	INC280	425.6	28.2	14	61.2	11	X-034 GC INC280	single agent	INC280	NA	NA
X-034	GC	LEE011	213.2	21.7	0	0	0	X-034 GC LEE011	single agent	LEE011	NA	NA
X-034	GC	LEE011	213.9	21	4	0.3	-3.2	X-034 GC LEE011	single agent	LEE011	NA	NA
X-034	GC	LEE011	198.2	21.1	7	-7	-2.8	X-034 GC LEE011	single agent	LEE011	NA	NA
X-034	GC	LEE011	219.6	21.5	11	3	-0.9	X-034 GC LEE011	single agent	LEE011	NA	NA
X-034	GC	LEE011	249.6	22.7	14	17.1	4.6	X-034 GC LEE011	single agent	LEE011	NA	NA
X-034	GC	LEE011 + everolimus	250.3	25.4	0	0	0	X-034 GC LEE011 + everolimus	combi	LEE011	everolimus	NA
X-034	GC	LEE011 + everolimus	281.9	25.7	3	12.6	1.2	X-034 GC LEE011 + everolimus	combi	LEE011	everolimus	NA
X-034	GC	LEE011 + everolimus	262.5	24.6	6	4.9	-3.1	X-034 GC LEE011 + everolimus	combi	LEE011	everolimus	NA
X-034	GC	LEE011 + everolimus	279.3	24.6	10	11.6	-3.1	X-034 GC LEE011 + everolimus	combi	LEE011	everolimus	NA
X-034	GC	LEE011 + everolimus	224.5	24.5	13	-10.3	-3.5	X-034 GC LEE011 + everolimus	combi	LEE011	everolimus	NA
X-034	GC	LJM716	231.8	21.1	0	0	0	X-034 GC LJM716	single agent	LJM716	NA	NA
X-034	GC	LJM716	190	21.4	3	-18	1.4	X-034 GC LJM716	single agent	LJM716	NA	NA
X-034	GC	LJM716	278.2	21.8	7	20	3.3	X-034 GC LJM716	single agent	LJM716	NA	NA
X-034	GC	LJM716	277.2	21.2	10	19.6	0.5	X-034 GC LJM716	single agent	LJM716	NA	NA
X-034	GC	LJM716	360.1	21.7	14	55.3	2.8	X-034 GC LJM716	single agent	LJM716	NA	NA
X-034	GC	LJM716 + trastuzumab	210.7	20.9	0	0	0	X-034 GC LJM716 + trastuzumab	combi	LJM716	trastuzumab	NA
X-034	GC	LJM716 + trastuzumab	228.9	22.2	7	8.6	6.2	X-034 GC LJM716 + trastuzumab	combi	LJM716	trastuzumab	NA
X-034	GC	LJM716 + trastuzumab	340.5	21.6	14	61.6	3.3	X-034 GC LJM716 + trastuzumab	combi	LJM716	trastuzumab	NA
X-034	GC	trastuzumab	223.3	22.4	0	0	0	X-034 GC trastuzumab	single agent	trastuzumab	NA	NA
X-034	GC	trastuzumab	213.4	22	4	-4.4	-1.8	X-034 GC trastuzumab	single agent	trastuzumab	NA	NA
X-034	GC	trastuzumab	265.2	22.8	7	18.8	1.8	X-034 GC trastuzumab	single agent	trastuzumab	NA	NA
X-034	GC	trastuzumab	280.5	22.8	11	25.6	1.8	X-034 GC trastuzumab	single agent	trastuzumab	NA	NA
X-034	GC	trastuzumab	327	23.9	14	46.4	6.7	X-034 GC trastuzumab	single agent	trastuzumab	NA	NA
X-035	GC	BYL719	252.7	23	0	0	0	X-035 GC BYL719	single agent	BYL719	NA	NA
X-035	GC	BYL719	187.4	22.5	2	-25.8	-2.2	X-035 GC BYL719	single agent	BYL719	NA	NA
X-035	GC	BYL719	235.7	21.8	6	-6.7	-5.2	X-035 GC BYL719	single agent	BYL719	NA	NA
X-035	GC	BYL719	320.9	21.6	9	27	-6.1	X-035 GC BYL719	single agent	BYL719	NA	NA
X-035	GC	BYL719	290.1	20.3	13	14.8	-11.7	X-035 GC BYL719	single agent	BYL719	NA	NA
X-035	GC	BYL719 + LJM716	276.9	25.3	0	0	0	X-035 GC BYL719 + LJM716	combi	BYL719	LJM716	NA
X-035	GC	BYL719 + LJM716	241	21.6	7	-13	-14.6	X-035 GC BYL719 + LJM716	combi	BYL719	LJM716	NA
X-035	GC	BYL719 + LJM716	214.9	22.5	10	-22.4	-11.1	X-035 GC BYL719 + LJM716	combi	BYL719	LJM716	NA
X-035	GC	BYL719 + LJM716	151.7	21.5	15	-45.2	-15	X-035 GC BYL719 + LJM716	combi	BYL719	LJM716	NA
X-035	GC	BYL719 + HSP990	255.2	27.3	0	0	0	X-035 GC BYL719 + HSP990	combi	BYL719	HSP990	NA
X-035	GC	BYL719 + HSP990	321	26.6	3	25.8	-2.6	X-035 GC BYL719 + HSP990	combi	BYL719	HSP990	NA
X-035	GC	BYL719 + HSP990	397.4	28.9	8	55.7	5.9	X-035 GC BYL719 + HSP990	combi	BYL719	HSP990	NA
X-035	GC	BYL719 + HSP990	431	27.4	11	68.9	0.4	X-035 GC BYL719 + HSP990	combi	BYL719	HSP990	NA
X-035	GC	BYL719 + HSP990	390.6	27.7	15	53.1	1.5	X-035 GC BYL719 + HSP990	combi	BYL719	HSP990	NA
X-035	GC	HSP990	236.3	19.3	0	0	0	X-035 GC HSP990	single agent	HSP990	NA	NA
X-035	GC	HSP990	207.1	19.4	3	-12.4	0.5	X-035 GC HSP990	single agent	HSP990	NA	NA
X-035	GC	HSP990	215.8	17.7	7	-8.7	-8.3	X-035 GC HSP990	single agent	HSP990	NA	NA
X-035	GC	HSP990	241.8	16.7	10	2.3	-13.5	X-035 GC HSP990	single agent	HSP990	NA	NA
X-035	GC	HSP990	306.7	19.2	14	29.8	-0.5	X-035 GC HSP990	single agent	HSP990	NA	NA
X-035	GC	INC280 + trastuzumab	217.5	26.4	0	0	0	X-035 GC INC280 + trastuzumab	combi	INC280	trastuzumab	NA
X-035	GC	INC280 + trastuzumab	240.9	25.1	5	10.8	-4.9	X-035 GC INC280 + trastuzumab	combi	INC280	trastuzumab	NA
X-035	GC	INC280 + trastuzumab	164.4	24.8	8	-24.4	-6.1	X-035 GC INC280 + trastuzumab	combi	INC280	trastuzumab	NA
X-035	GC	INC280 + trastuzumab	111.4	25.8	12	-48.8	-2.3	X-035 GC INC280 + trastuzumab	combi	INC280	trastuzumab	NA
X-035	GC	INC280 + trastuzumab	125.8	25.9	15	-42.2	-1.9	X-035 GC INC280 + trastuzumab	combi	INC280	trastuzumab	NA
X-035	GC	LEE011	254.5	22.2	0	0	0	X-035 GC LEE011	single agent	LEE011	NA	NA
X-035	GC	LEE011	253.9	23	2	-0.2	3.6	X-035 GC LEE011	single agent	LEE011	NA	NA
X-035	GC	LEE011	283.9	23	6	11.6	3.6	X-035 GC LEE011	single agent	LEE011	NA	NA
X-035	GC	LEE011	282.2	23.3	9	10.9	5	X-035 GC LEE011	single agent	LEE011	NA	NA
X-035	GC	LEE011	282.1	22.6	13	10.8	1.8	X-035 GC LEE011	single agent	LEE011	NA	NA
X-035	GC	LEE011 + everolimus	202.4	21.1	0	0	0	X-035 GC LEE011 + everolimus	combi	LEE011	everolimus	NA
X-035	GC	LEE011 + everolimus	105.8	18.7	3	-47.7	-11.4	X-035 GC LEE011 + everolimus	combi	LEE011	everolimus	NA
X-035	GC	LEE011 + everolimus	120.3	18.2	6	-40.6	-13.7	X-035 GC LEE011 + everolimus	combi	LEE011	everolimus	NA
X-035	GC	LEE011 + everolimus	81	19.9	10	-60	-5.7	X-035 GC LEE011 + everolimus	combi	LEE011	everolimus	NA
X-035	GC	LEE011 + everolimus	95.7	21.5	13	-52.7	1.9	X-035 GC LEE011 + everolimus	combi	LEE011	everolimus	NA
X-035	GC	LJM716	244.6	25.1	0	0	0	X-035 GC LJM716	single agent	LJM716	NA	NA
X-035	GC	LJM716	377	23.5	7	54.1	-6.4	X-035 GC LJM716	single agent	LJM716	NA	NA
X-035	GC	LJM716	353.4	23.7	10	44.5	-5.6	X-035 GC LJM716	single agent	LJM716	NA	NA
X-035	GC	LJM716	206.6	23.9	14	-15.5	-4.8	X-035 GC LJM716	single agent	LJM716	NA	NA
X-035	GC	LJM716 + trastuzumab	239	21.4	0	0	0	X-035 GC LJM716 + trastuzumab	combi	LJM716	trastuzumab	NA
X-035	GC	LJM716 + trastuzumab	202.9	20.2	3	-15.1	-5.6	X-035 GC LJM716 + trastuzumab	combi	LJM716	trastuzumab	NA
X-035	GC	LJM716 + trastuzumab	224.1	19.7	7	-6.2	-7.9	X-035 GC LJM716 + trastuzumab	combi	LJM716	trastuzumab	NA
X-035	GC	LJM716 + trastuzumab	254.2	20.1	10	6.4	-6.1	X-035 GC LJM716 + trastuzumab	combi	LJM716	trastuzumab	NA
X-035	GC	LJM716 + trastuzumab	311.7	20.4	15	30.4	-4.7	X-035 GC LJM716 + trastuzumab	combi	LJM716	trastuzumab	NA
X-035	GC	everolimus	214.7	25.1	0	0	0	X-035 GC everolimus	single agent	everolimus	NA	NA
X-035	GC	everolimus	189.5	24	5	-11.7	-4.4	X-035 GC everolimus	single agent	everolimus	NA	NA
X-035	GC	everolimus	166.6	23.9	8	-22.4	-4.8	X-035 GC everolimus	single agent	everolimus	NA	NA
X-035	GC	everolimus	149.7	23.5	12	-30.3	-6.4	X-035 GC everolimus	single agent	everolimus	NA	NA
X-035	GC	everolimus	96.5	24.3	15	-55.1	-3.2	X-035 GC everolimus	single agent	everolimus	NA	NA
X-035	GC	trastuzumab	240.8	24.6	0	0	0	X-035 GC trastuzumab	single agent	trastuzumab	NA	NA
X-035	GC	trastuzumab	273	25.4	3	13.4	3.3	X-035 GC trastuzumab	single agent	trastuzumab	NA	NA
X-035	GC	trastuzumab	433.3	24.8	6	79.9	0.8	X-035 GC trastuzumab	single agent	trastuzumab	NA	NA
X-035	GC	trastuzumab	472.9	24.9	10	96.4	1.2	X-035 GC trastuzumab	single agent	trastuzumab	NA	NA
X-035	GC	trastuzumab	502.3	24.9	13	108.6	1.2	X-035 GC trastuzumab	single agent	trastuzumab	NA	NA
X-037	GC	BYL719 + HSP990	270.8	26.6	0	0	0	X-037 GC BYL719 + HSP990	combi	BYL719	HSP990	NA
X-037	GC	BYL719 + HSP990	256.2	26.8	2	-5.4	0.8	X-037 GC BYL719 + HSP990	combi	BYL719	HSP990	NA
X-037	GC	BYL719 + HSP990	331.4	25.8	6	22.4	-3	X-037 GC BYL719 + HSP990	combi	BYL719	HSP990	NA
X-037	GC	BYL719 + HSP990	347	26.5	9	28.1	-0.4	X-037 GC BYL719 + HSP990	combi	BYL719	HSP990	NA
X-037	GC	BYL719 + HSP990	373.8	26.4	13	38	-0.8	X-037 GC BYL719 + HSP990	combi	BYL719	HSP990	NA
X-037	GC	BYL719	298.4	27.5	0	0	0	X-037 GC BYL719	single agent	BYL719	NA	NA
X-037	GC	BYL719	321	28.5	5	7.6	3.6	X-037 GC BYL719	single agent	BYL719	NA	NA
X-037	GC	BYL719	336.8	26.3	9	12.9	-4.4	X-037 GC BYL719	single agent	BYL719	NA	NA
X-037	GC	BYL719	415.1	28.4	13	39.1	3.3	X-037 GC BYL719	single agent	BYL719	NA	NA
X-037	GC	HSP990	211.5	28.5	0	0	0	X-037 GC HSP990	single agent	HSP990	NA	NA
X-037	GC	HSP990	260.8	32.4	5	23.3	13.7	X-037 GC HSP990	single agent	HSP990	NA	NA
X-037	GC	HSP990	282.9	29.3	9	33.8	2.8	X-037 GC HSP990	single agent	HSP990	NA	NA
X-037	GC	HSP990	371.2	29.2	13	75.5	2.5	X-037 GC HSP990	single agent	HSP990	NA	NA
X-037	GC	INC280 + trastuzumab	274.4	26	0	0	0	X-037 GC INC280 + trastuzumab	combi	INC280	trastuzumab	NA
X-037	GC	INC280 + trastuzumab	392	27.1	2	42.9	4.2	X-037 GC INC280 + trastuzumab	combi	INC280	trastuzumab	NA
X-037	GC	INC280 + trastuzumab	532.5	26.3	6	94.1	1.2	X-037 GC INC280 + trastuzumab	combi	INC280	trastuzumab	NA
X-037	GC	INC280 + trastuzumab	675.5	27.7	9	146.2	6.5	X-037 GC INC280 + trastuzumab	combi	INC280	trastuzumab	NA
X-037	GC	INC280 + trastuzumab	683.9	28.5	13	149.2	9.6	X-037 GC INC280 + trastuzumab	combi	INC280	trastuzumab	NA
X-037	GC	INC280	213.8	23.7	0	0	0	X-037 GC INC280	single agent	INC280	NA	NA
X-037	GC	INC280	192.8	23.4	2	-9.8	-1.3	X-037 GC INC280	single agent	INC280	NA	NA
X-037	GC	INC280	324.5	25.1	6	51.8	5.9	X-037 GC INC280	single agent	INC280	NA	NA
X-037	GC	INC280	396.6	23.4	9	85.5	-1.3	X-037 GC INC280	single agent	INC280	NA	NA
X-037	GC	INC280	368.6	23.7	13	72.4	0	X-037 GC INC280	single agent	INC280	NA	NA
X-037	GC	LEE011 + everolimus	235	24.8	0	0	0	X-037 GC LEE011 + everolimus	combi	LEE011	everolimus	NA
X-037	GC	LEE011 + everolimus	229.8	24	2	-2.2	-3.2	X-037 GC LEE011 + everolimus	combi	LEE011	everolimus	NA
X-037	GC	LEE011 + everolimus	236.5	23.5	6	0.6	-5.2	X-037 GC LEE011 + everolimus	combi	LEE011	everolimus	NA
X-037	GC	LEE011 + everolimus	253.6	23.8	9	7.9	-4	X-037 GC LEE011 + everolimus	combi	LEE011	everolimus	NA
X-037	GC	LEE011 + everolimus	242.3	24.2	13	3.1	-2.4	X-037 GC LEE011 + everolimus	combi	LEE011	everolimus	NA
X-037	GC	LEE011	227.8	24	0	0	0	X-037 GC LEE011	single agent	LEE011	NA	NA
X-037	GC	LEE011	218.1	25.4	5	-4.3	5.8	X-037 GC LEE011	single agent	LEE011	NA	NA
X-037	GC	LEE011	230.1	25.1	9	1	4.6	X-037 GC LEE011	single agent	LEE011	NA	NA
X-037	GC	LEE011	300.9	24.8	13	32.1	3.3	X-037 GC LEE011	single agent	LEE011	NA	NA
X-037	GC	LJM716 + trastuzumab	265	27.6	0	0	0	X-037 GC LJM716 + trastuzumab	combi	LJM716	trastuzumab	NA
X-037	GC	LJM716 + trastuzumab	347.3	25.1	2	31.1	-9.1	X-037 GC LJM716 + trastuzumab	combi	LJM716	trastuzumab	NA
X-037	GC	LJM716 + trastuzumab	340.2	25.2	6	28.4	-8.7	X-037 GC LJM716 + trastuzumab	combi	LJM716	trastuzumab	NA
X-037	GC	LJM716 + trastuzumab	420.8	25.8	9	58.8	-6.5	X-037 GC LJM716 + trastuzumab	combi	LJM716	trastuzumab	NA
X-037	GC	LJM716 + trastuzumab	560.4	26.3	13	111.5	-4.7	X-037 GC LJM716 + trastuzumab	combi	LJM716	trastuzumab	NA
X-037	GC	LJM716	292.4	25.1	0	0	0	X-037 GC LJM716	single agent	LJM716	NA	NA
X-037	GC	LJM716	421.4	23.9	2	44.1	-4.8	X-037 GC LJM716	single agent	LJM716	NA	NA
X-037	GC	LJM716	481.6	23	6	64.7	-8.4	X-037 GC LJM716	single agent	LJM716	NA	NA
X-037	GC	LJM716	691.1	22.8	9	136.4	-9.2	X-037 GC LJM716	single agent	LJM716	NA	NA
X-037	GC	LJM716	650.2	23.8	13	122.4	-5.2	X-037 GC LJM716	single agent	LJM716	NA	NA
X-037	GC	trastuzumab	293.6	23.9	0	0	0	X-037 GC trastuzumab	single agent	trastuzumab	NA	NA
X-037	GC	trastuzumab	430.3	24.7	5	46.6	3.3	X-037 GC trastuzumab	single agent	trastuzumab	NA	NA
X-037	GC	trastuzumab	501.4	24.7	9	70.8	3.3	X-037 GC trastuzumab	single agent	trastuzumab	NA	NA
X-037	GC	trastuzumab	618.2	23.2	13	110.6	-2.9	X-037 GC trastuzumab	single agent	trastuzumab	NA	NA
X-038	GC	BYL719 + LJM716	296.5	25.1	0	0	0	X-038 GC BYL719 + LJM716	combi	BYL719	LJM716	NA
X-038	GC	BYL719 + LJM716	329.1	25.5	4	11	1.6	X-038 GC BYL719 + LJM716	combi	BYL719	LJM716	NA
X-038	GC	BYL719 + LJM716	319.9	23.2	7	7.9	-7.6	X-038 GC BYL719 + LJM716	combi	BYL719	LJM716	NA
X-038	GC	BYL719 + LJM716	476.3	23.1	12	60.6	-8	X-038 GC BYL719 + LJM716	combi	BYL719	LJM716	NA
X-038	GC	BYL719 + LJM716	671.2	21.2	15	126.4	-15.5	X-038 GC BYL719 + LJM716	combi	BYL719	LJM716	NA
X-038	GC	BYL719 + HSP990	239.5	27.5	0	0	0	X-038 GC BYL719 + HSP990	combi	BYL719	HSP990	NA
X-038	GC	BYL719 + HSP990	262.1	28.5	3	9.4	3.6	X-038 GC BYL719 + HSP990	combi	BYL719	HSP990	NA
X-038	GC	BYL719 + HSP990	217.9	26.6	7	-9	-3.3	X-038 GC BYL719 + HSP990	combi	BYL719	HSP990	NA
X-038	GC	BYL719 + HSP990	192.5	24.3	10	-19.6	-11.6	X-038 GC BYL719 + HSP990	combi	BYL719	HSP990	NA
X-038	GC	BYL719 + HSP990	150.3	22.8	14	-37.2	-17.1	X-038 GC BYL719 + HSP990	combi	BYL719	HSP990	NA
X-038	GC	BYL719	233.8	22.5	0	0	0	X-038 GC BYL719	single agent	BYL719	NA	NA
X-038	GC	BYL719	268.3	23.7	3	14.8	5.3	X-038 GC BYL719	single agent	BYL719	NA	NA
X-038	GC	BYL719	257.3	22.3	7	10.1	-0.9	X-038 GC BYL719	single agent	BYL719	NA	NA
X-038	GC	BYL719	334.3	20.3	10	43	-9.8	X-038 GC BYL719	single agent	BYL719	NA	NA
X-038	GC	BYL719	337.3	19.4	14	44.3	-13.8	X-038 GC BYL719	single agent	BYL719	NA	NA
X-038	GC	HSP990	201	25.7	0	0	0	X-038 GC HSP990	single agent	HSP990	NA	NA
X-038	GC	HSP990	221.9	26.5	4	10.4	3.1	X-038 GC HSP990	single agent	HSP990	NA	NA
X-038	GC	HSP990	204.5	26.1	7	1.7	1.6	X-038 GC HSP990	single agent	HSP990	NA	NA
X-038	GC	HSP990	260.3	27.1	11	29.5	5.4	X-038 GC HSP990	single agent	HSP990	NA	NA
X-038	GC	HSP990	274.8	26.7	14	36.7	3.9	X-038 GC HSP990	single agent	HSP990	NA	NA
X-038	GC	INC280	207.1	23.1	0	0	0	X-038 GC INC280	single agent	INC280	NA	NA
X-038	GC	INC280	201.3	23.4	3	-2.8	1.3	X-038 GC INC280	single agent	INC280	NA	NA
X-038	GC	INC280	218	23.3	6	5.3	0.9	X-038 GC INC280	single agent	INC280	NA	NA
X-038	GC	INC280	218	24.4	10	5.3	5.6	X-038 GC INC280	single agent	INC280	NA	NA
X-038	GC	INC280	400	25.1	13	93.1	8.7	X-038 GC INC280	single agent	INC280	NA	NA
X-038	GC	INC280 + trastuzumab	227.8	24.6	0	0	0	X-038 GC INC280 + trastuzumab	combi	INC280	trastuzumab	NA
X-038	GC	INC280 + trastuzumab	265.2	24.8	3	16.4	0.8	X-038 GC INC280 + trastuzumab	combi	INC280	trastuzumab	NA
X-038	GC	INC280 + trastuzumab	340.7	25.2	6	49.6	2.4	X-038 GC INC280 + trastuzumab	combi	INC280	trastuzumab	NA
X-038	GC	INC280 + trastuzumab	351.8	24.9	10	54.4	1.2	X-038 GC INC280 + trastuzumab	combi	INC280	trastuzumab	NA
X-038	GC	INC280 + trastuzumab	464.4	24.8	13	103.9	0.8	X-038 GC INC280 + trastuzumab	combi	INC280	trastuzumab	NA
X-038	GC	LEE011	238.1	26.7	0	0	0	X-038 GC LEE011	single agent	LEE011	NA	NA
X-038	GC	LEE011	457	27.3	4	91.9	2.2	X-038 GC LEE011	single agent	LEE011	NA	NA
X-038	GC	LEE011	534.8	28.3	7	124.6	6	X-038 GC LEE011	single agent	LEE011	NA	NA
X-038	GC	LEE011	654.6	28.2	11	174.9	5.6	X-038 GC LEE011	single agent	LEE011	NA	NA
X-038	GC	LEE011	704	28.9	14	195.7	8.2	X-038 GC LEE011	single agent	LEE011	NA	NA
X-038	GC	LEE011 + everolimus	226.7	27.1	0	0	0	X-038 GC LEE011 + everolimus	combi	LEE011	everolimus	NA
X-038	GC	LEE011 + everolimus	234.7	26.9	4	3.5	-0.7	X-038 GC LEE011 + everolimus	combi	LEE011	everolimus	NA
X-038	GC	LEE011 + everolimus	162.3	29.1	7	-28.4	7.4	X-038 GC LEE011 + everolimus	combi	LEE011	everolimus	NA
X-038	GC	LEE011 + everolimus	119.3	25.9	12	-47.4	-4.4	X-038 GC LEE011 + everolimus	combi	LEE011	everolimus	NA
X-038	GC	LEE011 + everolimus	177.1	23.7	15	-21.9	-12.5	X-038 GC LEE011 + everolimus	combi	LEE011	everolimus	NA
X-038	GC	LJM716 + trastuzumab	242.9	23.3	0	0	0	X-038 GC LJM716 + trastuzumab	combi	LJM716	trastuzumab	NA
X-038	GC	LJM716 + trastuzumab	235.3	24	3	-3.1	3	X-038 GC LJM716 + trastuzumab	combi	LJM716	trastuzumab	NA
X-038	GC	LJM716 + trastuzumab	326.8	23.1	6	34.5	-0.9	X-038 GC LJM716 + trastuzumab	combi	LJM716	trastuzumab	NA
X-038	GC	LJM716 + trastuzumab	367	23.3	10	51.1	0	X-038 GC LJM716 + trastuzumab	combi	LJM716	trastuzumab	NA
X-038	GC	LJM716 + trastuzumab	408.4	23	13	68.1	-1.3	X-038 GC LJM716 + trastuzumab	combi	LJM716	trastuzumab	NA
X-038	GC	LJM716	203.2	23.8	0	0	0	X-038 GC LJM716	single agent	LJM716	NA	NA
X-038	GC	LJM716	205.6	23	4	1.2	-3.4	X-038 GC LJM716	single agent	LJM716	NA	NA
X-038	GC	LJM716	225.4	24	7	10.9	0.8	X-038 GC LJM716	single agent	LJM716	NA	NA
X-038	GC	LJM716	295.6	24.6	12	45.5	3.4	X-038 GC LJM716	single agent	LJM716	NA	NA
X-038	GC	LJM716	356.5	24.3	15	75.4	2.1	X-038 GC LJM716	single agent	LJM716	NA	NA
X-038	GC	everolimus	232.5	27.7	0	0	0	X-038 GC everolimus	single agent	everolimus	NA	NA
X-038	GC	everolimus	193.7	28.1	4	-16.7	1.4	X-038 GC everolimus	single agent	everolimus	NA	NA
X-038	GC	everolimus	178.7	28.5	7	-23.1	2.9	X-038 GC everolimus	single agent	everolimus	NA	NA
X-038	GC	everolimus	221.1	28.5	11	-4.9	2.9	X-038 GC everolimus	single agent	everolimus	NA	NA
X-038	GC	everolimus	267.6	28.6	14	15.1	3.2	X-038 GC everolimus	single agent	everolimus	NA	NA
X-038	GC	trastuzumab	287.6	23.6	0	0	0	X-038 GC trastuzumab	single agent	trastuzumab	NA	NA
X-038	GC	trastuzumab	298.4	23.9	2	3.8	1.3	X-038 GC trastuzumab	single agent	trastuzumab	NA	NA
X-038	GC	trastuzumab	335.5	24.3	6	16.7	3	X-038 GC trastuzumab	single agent	trastuzumab	NA	NA
X-038	GC	trastuzumab	375.6	23.9	9	30.6	1.3	X-038 GC trastuzumab	single agent	trastuzumab	NA	NA
X-038	GC	trastuzumab	377.6	23.7	13	31.3	0.4	X-038 GC trastuzumab	single agent	trastuzumab	NA	NA
X-039	GC	BYL719	279.8	22.8	0	0	0	X-039 GC BYL719	single agent	BYL719	NA	NA
X-039	GC	BYL719	594.4	21	6	112.4	-7.9	X-039 GC BYL719	single agent	BYL719	NA	NA
X-039	GC	BYL719	610.1	19.3	8	118	-15.4	X-039 GC BYL719	single agent	BYL719	NA	NA
X-039	GC	BYL719	877.4	19.2	12	213.6	-15.8	X-039 GC BYL719	single agent	BYL719	NA	NA
X-039	GC	BYL719	818.4	18.9	15	192.5	-17.1	X-039 GC BYL719	single agent	BYL719	NA	NA
X-039	GC	BYL719 + LJM716	263.4	22.7	0	0	0	X-039 GC BYL719 + LJM716	combi	BYL719	LJM716	NA
X-039	GC	BYL719 + LJM716	300.5	21.1	3	14.1	-7	X-039 GC BYL719 + LJM716	combi	BYL719	LJM716	NA
X-039	GC	BYL719 + LJM716	351.7	20.7	6	33.5	-8.8	X-039 GC BYL719 + LJM716	combi	BYL719	LJM716	NA
X-039	GC	BYL719 + LJM716	383.3	20.5	9	45.5	-9.7	X-039 GC BYL719 + LJM716	combi	BYL719	LJM716	NA
X-039	GC	BYL719 + LJM716	394.8	17.4	13	49.9	-23.3	X-039 GC BYL719 + LJM716	combi	BYL719	LJM716	NA
X-039	GC	BYL719 + HSP990	274.3	23	0	0	0	X-039 GC BYL719 + HSP990	combi	BYL719	HSP990	NA
X-039	GC	BYL719 + HSP990	347.6	21.8	6	26.7	-5.2	X-039 GC BYL719 + HSP990	combi	BYL719	HSP990	NA
X-039	GC	BYL719 + HSP990	406.1	20.7	8	48	-10	X-039 GC BYL719 + HSP990	combi	BYL719	HSP990	NA
X-039	GC	BYL719 + HSP990	451.1	21.2	12	64.5	-7.8	X-039 GC BYL719 + HSP990	combi	BYL719	HSP990	NA
X-039	GC	BYL719 + HSP990	521.7	21	15	90.2	-8.7	X-039 GC BYL719 + HSP990	combi	BYL719	HSP990	NA
X-039	GC	HSP990	225.8	25.5	0	0	0	X-039 GC HSP990	single agent	HSP990	NA	NA
X-039	GC	HSP990	314.5	24.8	6	39.3	-2.7	X-039 GC HSP990	single agent	HSP990	NA	NA
X-039	GC	HSP990	384.5	25.4	8	70.3	-0.4	X-039 GC HSP990	single agent	HSP990	NA	NA
X-039	GC	HSP990	604.6	26.2	12	167.8	2.7	X-039 GC HSP990	single agent	HSP990	NA	NA
X-039	GC	HSP990	876.6	25.6	15	288.2	0.4	X-039 GC HSP990	single agent	HSP990	NA	NA
X-039	GC	LEE011 + everolimus	288.5	25.2	0	0	0	X-039 GC LEE011 + everolimus	combi	LEE011	everolimus	NA
X-039	GC	LEE011 + everolimus	437.5	24.1	3	51.6	-4.4	X-039 GC LEE011 + everolimus	combi	LEE011	everolimus	NA
X-039	GC	LEE011 + everolimus	448.4	24.9	6	55.4	-1.2	X-039 GC LEE011 + everolimus	combi	LEE011	everolimus	NA
X-039	GC	LEE011 + everolimus	547.4	24.1	9	89.7	-4.4	X-039 GC LEE011 + everolimus	combi	LEE011	everolimus	NA
X-039	GC	LEE011 + everolimus	584.9	23.9	13	102.7	-5.2	X-039 GC LEE011 + everolimus	combi	LEE011	everolimus	NA
X-039	GC	LEE011	221	23.6	0	0	0	X-039 GC LEE011	single agent	LEE011	NA	NA
X-039	GC	LEE011	287	25.5	5	29.9	8.1	X-039 GC LEE011	single agent	LEE011	NA	NA
X-039	GC	LEE011	386.5	24.8	8	74.9	5.1	X-039 GC LEE011	single agent	LEE011	NA	NA
X-039	GC	LEE011	429.3	25.8	12	94.3	9.3	X-039 GC LEE011	single agent	LEE011	NA	NA
X-039	GC	LEE011	458.7	25.6	15	107.6	8.5	X-039 GC LEE011	single agent	LEE011	NA	NA
X-039	GC	LJM716	266.1	23.7	0	0	0	X-039 GC LJM716	single agent	LJM716	NA	NA
X-039	GC	LJM716	272.8	23.4	3	2.5	-1.3	X-039 GC LJM716	single agent	LJM716	NA	NA
X-039	GC	LJM716	365.5	20	7	37.4	-15.6	X-039 GC LJM716	single agent	LJM716	NA	NA
X-039	GC	LJM716	494.5	21.6	14	85.8	-8.9	X-039 GC LJM716	single agent	LJM716	NA	NA
X-039	GC	everolimus	203.5	24.9	0	0	0	X-039 GC everolimus	single agent	everolimus	NA	NA
X-039	GC	everolimus	207.3	25.4	5	1.9	2	X-039 GC everolimus	single agent	everolimus	NA	NA
X-039	GC	everolimus	228.4	26.1	8	12.2	4.8	X-039 GC everolimus	single agent	everolimus	NA	NA
X-039	GC	everolimus	272.6	26.7	12	34	7.2	X-039 GC everolimus	single agent	everolimus	NA	NA
X-039	GC	everolimus	246.9	27.2	15	21.3	9.2	X-039 GC everolimus	single agent	everolimus	NA	NA
X-050	GC	BYL719 + HSP990	219.7	23.9	0	0	0	X-050 GC BYL719 + HSP990	combi	BYL719	HSP990	NA
X-050	GC	BYL719 + HSP990	206.6	24.2	3	-6	1.3	X-050 GC BYL719 + HSP990	combi	BYL719	HSP990	NA
X-050	GC	BYL719 + HSP990	263.2	25.5	7	19.8	6.7	X-050 GC BYL719 + HSP990	combi	BYL719	HSP990	NA
X-050	GC	BYL719 + HSP990	297.9	25.3	10	35.6	5.9	X-050 GC BYL719 + HSP990	combi	BYL719	HSP990	NA
X-050	GC	BYL719 + HSP990	279.4	25	14	27.2	4.6	X-050 GC BYL719 + HSP990	combi	BYL719	HSP990	NA
X-050	GC	BYL719 + LJM716	293	25.4	0	0	0	X-050 GC BYL719 + LJM716	combi	BYL719	LJM716	NA
X-050	GC	BYL719 + LJM716	197.6	25.8	4	-32.6	1.6	X-050 GC BYL719 + LJM716	combi	BYL719	LJM716	NA
X-050	GC	BYL719 + LJM716	162.5	24.2	7	-44.5	-4.7	X-050 GC BYL719 + LJM716	combi	BYL719	LJM716	NA
X-050	GC	BYL719 + LJM716	142.2	23.5	11	-51.5	-7.5	X-050 GC BYL719 + LJM716	combi	BYL719	LJM716	NA
X-050	GC	BYL719 + LJM716	106.9	22.2	14	-63.5	-12.6	X-050 GC BYL719 + LJM716	combi	BYL719	LJM716	NA
X-050	GC	BYL719	304.8	25.3	0	0	0	X-050 GC BYL719	single agent	BYL719	NA	NA
X-050	GC	BYL719	393.9	25.9	4	29.2	2.4	X-050 GC BYL719	single agent	BYL719	NA	NA
X-050	GC	BYL719	397.8	25.6	7	30.5	1.2	X-050 GC BYL719	single agent	BYL719	NA	NA
X-050	GC	BYL719	535.7	27.1	11	75.8	7.1	X-050 GC BYL719	single agent	BYL719	NA	NA
X-050	GC	BYL719	446.2	25.9	14	46.4	2.4	X-050 GC BYL719	single agent	BYL719	NA	NA
X-050	GC	HSP990	270.1	24.6	0	0	0	X-050 GC HSP990	single agent	HSP990	NA	NA
X-050	GC	HSP990	404.1	26.2	5	49.6	6.5	X-050 GC HSP990	single agent	HSP990	NA	NA
X-050	GC	HSP990	433.7	26.8	12	60.6	8.9	X-050 GC HSP990	single agent	HSP990	NA	NA
X-050	GC	HSP990	598.9	25.3	15	121.7	2.8	X-050 GC HSP990	single agent	HSP990	NA	NA
X-050	GC	LEE011 + everolimus	240	24.5	0	0	0	X-050 GC LEE011 + everolimus	combi	LEE011	everolimus	NA
X-050	GC	LEE011 + everolimus	233.8	24.4	2	-2.6	-0.4	X-050 GC LEE011 + everolimus	combi	LEE011	everolimus	NA
X-050	GC	LEE011 + everolimus	162	23.7	6	-32.5	-3.3	X-050 GC LEE011 + everolimus	combi	LEE011	everolimus	NA
X-050	GC	LEE011 + everolimus	165.1	24.4	9	-31.2	-0.4	X-050 GC LEE011 + everolimus	combi	LEE011	everolimus	NA
X-050	GC	LEE011 + everolimus	172.7	23	13	-28	-6.1	X-050 GC LEE011 + everolimus	combi	LEE011	everolimus	NA
X-050	GC	LJM716	205.8	23.6	0	0	0	X-050 GC LJM716	single agent	LJM716	NA	NA
X-050	GC	LJM716	156.9	24.2	4	-23.8	2.5	X-050 GC LJM716	single agent	LJM716	NA	NA
X-050	GC	LJM716	199.6	24	7	-3	1.7	X-050 GC LJM716	single agent	LJM716	NA	NA
X-050	GC	LJM716	218.5	22.6	11	6.2	-4.2	X-050 GC LJM716	single agent	LJM716	NA	NA
X-050	GC	LJM716	316.1	24	14	53.6	1.7	X-050 GC LJM716	single agent	LJM716	NA	NA
X-050	GC	everolimus	246.1	25.6	0	0	0	X-050 GC everolimus	single agent	everolimus	NA	NA
X-050	GC	everolimus	277.3	23.3	5	12.7	-9	X-050 GC everolimus	single agent	everolimus	NA	NA
X-050	GC	everolimus	250.1	25.9	12	1.6	1.2	X-050 GC everolimus	single agent	everolimus	NA	NA
X-050	GC	everolimus	306.1	24.5	15	24.4	-4.3	X-050 GC everolimus	single agent	everolimus	NA	NA
X-056	GC	BYL719 + HSP990	225.5	24	0	0	0	X-056 GC BYL719 + HSP990	combi	BYL719	HSP990	NA
X-056	GC	BYL719 + HSP990	186.3	23.5	4	-17.4	-2.1	X-056 GC BYL719 + HSP990	combi	BYL719	HSP990	NA
X-056	GC	BYL719 + HSP990	235.3	22.6	7	4.3	-5.8	X-056 GC BYL719 + HSP990	combi	BYL719	HSP990	NA
X-056	GC	BYL719 + HSP990	240.5	23.4	12	6.7	-2.5	X-056 GC BYL719 + HSP990	combi	BYL719	HSP990	NA
X-056	GC	BYL719 + HSP990	269.7	22.8	15	19.6	-5	X-056 GC BYL719 + HSP990	combi	BYL719	HSP990	NA
X-056	GC	BYL719 + LJM716	243.8	24.8	0	0	0	X-056 GC BYL719 + LJM716	combi	BYL719	LJM716	NA
X-056	GC	BYL719 + LJM716	254.5	23.5	4	4.4	-5.2	X-056 GC BYL719 + LJM716	combi	BYL719	LJM716	NA
X-056	GC	BYL719 + LJM716	309.6	24.1	7	27	-2.8	X-056 GC BYL719 + LJM716	combi	BYL719	LJM716	NA
X-056	GC	BYL719 + LJM716	245.4	25.6	12	0.7	3.2	X-056 GC BYL719 + LJM716	combi	BYL719	LJM716	NA
X-056	GC	BYL719 + LJM716	304.9	24.7	15	25.1	-0.4	X-056 GC BYL719 + LJM716	combi	BYL719	LJM716	NA
X-056	GC	BYL719	221.4	23.8	0	0	0	X-056 GC BYL719	single agent	BYL719	NA	NA
X-056	GC	BYL719	272.5	24.3	5	23.1	2.1	X-056 GC BYL719	single agent	BYL719	NA	NA
X-056	GC	BYL719	245.6	24	8	10.9	0.8	X-056 GC BYL719	single agent	BYL719	NA	NA
X-056	GC	BYL719	283.8	21.8	12	28.2	-8.4	X-056 GC BYL719	single agent	BYL719	NA	NA
X-056	GC	BYL719	276.5	23.2	15	24.9	-2.5	X-056 GC BYL719	single agent	BYL719	NA	NA
X-056	GC	HSP990	256.4	25.1	0	0	0	X-056 GC HSP990	single agent	HSP990	NA	NA
X-056	GC	HSP990	281.6	26.4	3	9.8	5.2	X-056 GC HSP990	single agent	HSP990	NA	NA
X-056	GC	HSP990	424.4	26.8	7	65.5	6.8	X-056 GC HSP990	single agent	HSP990	NA	NA
X-056	GC	HSP990	449.9	26.9	10	75.5	7.2	X-056 GC HSP990	single agent	HSP990	NA	NA
X-056	GC	HSP990	604.3	26.5	14	135.7	5.6	X-056 GC HSP990	single agent	HSP990	NA	NA
X-056	GC	INC280	210.1	24.8	0	0	0	X-056 GC INC280	single agent	INC280	NA	NA
X-056	GC	INC280	177.1	24.5	3	-15.7	-1.2	X-056 GC INC280	single agent	INC280	NA	NA
X-056	GC	INC280	187.2	24.6	8	-10.9	-0.8	X-056 GC INC280	single agent	INC280	NA	NA
X-056	GC	INC280	263.5	24.5	11	25.4	-1.2	X-056 GC INC280	single agent	INC280	NA	NA
X-056	GC	INC280	321.2	25.2	15	52.9	1.6	X-056 GC INC280	single agent	INC280	NA	NA
X-056	GC	INC280 + trastuzumab	228	24.1	0	0	0	X-056 GC INC280 + trastuzumab	combi	INC280	trastuzumab	NA
X-056	GC	INC280 + trastuzumab	243.3	24.6	4	6.7	2.1	X-056 GC INC280 + trastuzumab	combi	INC280	trastuzumab	NA
X-056	GC	INC280 + trastuzumab	258	23	7	13.2	-4.6	X-056 GC INC280 + trastuzumab	combi	INC280	trastuzumab	NA
X-056	GC	INC280 + trastuzumab	331.4	20.7	15	45.4	-14.1	X-056 GC INC280 + trastuzumab	combi	INC280	trastuzumab	NA
X-056	GC	LEE011	285.7	24.9	0	0	0	X-056 GC LEE011	single agent	LEE011	NA	NA
X-056	GC	LEE011	297.2	26	5	4	4.4	X-056 GC LEE011	single agent	LEE011	NA	NA
X-056	GC	LEE011	280.7	26.3	8	-1.8	5.6	X-056 GC LEE011	single agent	LEE011	NA	NA
X-056	GC	LEE011	316	26.2	12	10.6	5.2	X-056 GC LEE011	single agent	LEE011	NA	NA
X-056	GC	LEE011	325.9	26.4	15	14.1	6	X-056 GC LEE011	single agent	LEE011	NA	NA
X-056	GC	LEE011 + everolimus	201.7	22.3	0	0	0	X-056 GC LEE011 + everolimus	combi	LEE011	everolimus	NA
X-056	GC	LEE011 + everolimus	242.3	22.8	4	20.1	2.2	X-056 GC LEE011 + everolimus	combi	LEE011	everolimus	NA
X-056	GC	LEE011 + everolimus	208.5	21.6	7	3.4	-3.1	X-056 GC LEE011 + everolimus	combi	LEE011	everolimus	NA
X-056	GC	LEE011 + everolimus	193.8	20.2	12	-3.9	-9.4	X-056 GC LEE011 + everolimus	combi	LEE011	everolimus	NA
X-056	GC	LEE011 + everolimus	220.1	20	15	9.1	-10.3	X-056 GC LEE011 + everolimus	combi	LEE011	everolimus	NA
X-056	GC	LJM716 + trastuzumab	200.4	22.7	0	0	0	X-056 GC LJM716 + trastuzumab	combi	LJM716	trastuzumab	NA
X-056	GC	LJM716 + trastuzumab	207	22.9	3	3.3	0.9	X-056 GC LJM716 + trastuzumab	combi	LJM716	trastuzumab	NA
X-056	GC	LJM716 + trastuzumab	308.3	24.4	7	53.8	7.5	X-056 GC LJM716 + trastuzumab	combi	LJM716	trastuzumab	NA
X-056	GC	LJM716 + trastuzumab	375.1	23.3	10	87.2	2.6	X-056 GC LJM716 + trastuzumab	combi	LJM716	trastuzumab	NA
X-056	GC	LJM716 + trastuzumab	229.2	23.5	14	14.4	3.5	X-056 GC LJM716 + trastuzumab	combi	LJM716	trastuzumab	NA
X-056	GC	LJM716	255.7	27.3	0	0	0	X-056 GC LJM716	single agent	LJM716	NA	NA
X-056	GC	LJM716	278.1	26.4	3	8.8	-3.3	X-056 GC LJM716	single agent	LJM716	NA	NA
X-056	GC	LJM716	305.7	26.5	7	19.6	-2.9	X-056 GC LJM716	single agent	LJM716	NA	NA
X-056	GC	LJM716	393.7	26.4	10	54	-3.3	X-056 GC LJM716	single agent	LJM716	NA	NA
X-056	GC	LJM716	381	27	14	49	-1.1	X-056 GC LJM716	single agent	LJM716	NA	NA
X-056	GC	everolimus	206.6	24.7	0	0	0	X-056 GC everolimus	single agent	everolimus	NA	NA
X-056	GC	everolimus	218	24.9	4	5.5	0.8	X-056 GC everolimus	single agent	everolimus	NA	NA
X-056	GC	everolimus	278.5	25.7	11	34.8	4	X-056 GC everolimus	single agent	everolimus	NA	NA
X-056	GC	everolimus	256.5	25.2	14	24.2	2	X-056 GC everolimus	single agent	everolimus	NA	NA
X-056	GC	trastuzumab	228.3	23.2	0	0	0	X-056 GC trastuzumab	single agent	trastuzumab	NA	NA
X-056	GC	trastuzumab	231.3	24.3	5	1.3	4.7	X-056 GC trastuzumab	single agent	trastuzumab	NA	NA
X-056	GC	trastuzumab	244.3	24.7	8	7	6.5	X-056 GC trastuzumab	single agent	trastuzumab	NA	NA
X-056	GC	trastuzumab	268.6	23.9	12	17.7	3	X-056 GC trastuzumab	single agent	trastuzumab	NA	NA
X-056	GC	trastuzumab	349.8	24.1	15	53.2	3.9	X-056 GC trastuzumab	single agent	trastuzumab	NA	NA
X-057	GC	BYL719 + LJM716	253.5	23.4	0	0	0	X-057 GC BYL719 + LJM716	combi	BYL719	LJM716	NA
X-057	GC	BYL719 + LJM716	207.5	22.5	1	-18.1	-3.8	X-057 GC BYL719 + LJM716	combi	BYL719	LJM716	NA
X-057	GC	BYL719 + LJM716	237.9	23.1	5	-6.2	-1.3	X-057 GC BYL719 + LJM716	combi	BYL719	LJM716	NA
X-057	GC	BYL719 + LJM716	263.9	23.1	8	4.1	-1.3	X-057 GC BYL719 + LJM716	combi	BYL719	LJM716	NA
X-057	GC	BYL719 + LJM716	251.4	23.9	12	-0.8	2.1	X-057 GC BYL719 + LJM716	combi	BYL719	LJM716	NA
X-057	GC	BYL719 + LJM716	291.1	23.1	15	14.8	-1.3	X-057 GC BYL719 + LJM716	combi	BYL719	LJM716	NA
X-057	GC	BYL719 + HSP990	202.7	22.2	0	0	0	X-057 GC BYL719 + HSP990	combi	BYL719	HSP990	NA
X-057	GC	BYL719 + HSP990	113.9	21.3	1	-43.8	-4.1	X-057 GC BYL719 + HSP990	combi	BYL719	HSP990	NA
X-057	GC	BYL719 + HSP990	140.5	22.9	8	-30.7	3.2	X-057 GC BYL719 + HSP990	combi	BYL719	HSP990	NA
X-057	GC	BYL719 + HSP990	198.8	23.3	12	-1.9	5	X-057 GC BYL719 + HSP990	combi	BYL719	HSP990	NA
X-057	GC	BYL719 + HSP990	254.6	23.6	15	25.6	6.3	X-057 GC BYL719 + HSP990	combi	BYL719	HSP990	NA
X-057	GC	BYL719	288.1	22.6	0	0	0	X-057 GC BYL719	single agent	BYL719	NA	NA
X-057	GC	BYL719	283.3	22.4	4	-1.7	-0.9	X-057 GC BYL719	single agent	BYL719	NA	NA
X-057	GC	BYL719	328.8	21.9	7	14.1	-3.1	X-057 GC BYL719	single agent	BYL719	NA	NA
X-057	GC	BYL719	389.5	20.8	11	35.2	-8	X-057 GC BYL719	single agent	BYL719	NA	NA
X-057	GC	BYL719	401.2	20.9	14	39.3	-7.5	X-057 GC BYL719	single agent	BYL719	NA	NA
X-057	GC	HSP990	247	25.3	0	0	0	X-057 GC HSP990	single agent	HSP990	NA	NA
X-057	GC	HSP990	246.7	26	2	-0.1	2.8	X-057 GC HSP990	single agent	HSP990	NA	NA
X-057	GC	HSP990	289.2	27.2	6	17.1	7.5	X-057 GC HSP990	single agent	HSP990	NA	NA
X-057	GC	HSP990	391.3	26.8	9	58.4	5.9	X-057 GC HSP990	single agent	HSP990	NA	NA
X-057	GC	HSP990	439.3	26.6	13	77.9	5.1	X-057 GC HSP990	single agent	HSP990	NA	NA
X-057	GC	INC280	225.8	22.7	0	0	0	X-057 GC INC280	single agent	INC280	NA	NA
X-057	GC	INC280	308.4	21.7	3	36.6	-4.4	X-057 GC INC280	single agent	INC280	NA	NA
X-057	GC	INC280	367.7	21.9	7	62.8	-3.5	X-057 GC INC280	single agent	INC280	NA	NA
X-057	GC	INC280	418.1	21.8	10	85.2	-4	X-057 GC INC280	single agent	INC280	NA	NA
X-057	GC	INC280	587.8	22.9	14	160.3	0.9	X-057 GC INC280	single agent	INC280	NA	NA
X-057	GC	INC280 + trastuzumab	280	19.7	0	0	0	X-057 GC INC280 + trastuzumab	combi	INC280	trastuzumab	NA
X-057	GC	INC280 + trastuzumab	331.9	19.4	3	18.5	-1.5	X-057 GC INC280 + trastuzumab	combi	INC280	trastuzumab	NA
X-057	GC	INC280 + trastuzumab	475.8	20.2	7	69.9	2.5	X-057 GC INC280 + trastuzumab	combi	INC280	trastuzumab	NA
X-057	GC	INC280 + trastuzumab	488.2	20.7	10	74.4	5.1	X-057 GC INC280 + trastuzumab	combi	INC280	trastuzumab	NA
X-057	GC	INC280 + trastuzumab	670.2	20.5	14	139.4	4.1	X-057 GC INC280 + trastuzumab	combi	INC280	trastuzumab	NA
X-057	GC	LEE011 + everolimus	225	23.6	0	0	0	X-057 GC LEE011 + everolimus	combi	LEE011	everolimus	NA
X-057	GC	LEE011 + everolimus	255.4	23	6	13.5	-2.5	X-057 GC LEE011 + everolimus	combi	LEE011	everolimus	NA
X-057	GC	LEE011 + everolimus	265.6	22	9	18	-6.8	X-057 GC LEE011 + everolimus	combi	LEE011	everolimus	NA
X-057	GC	LEE011 + everolimus	283.1	22.1	13	25.8	-6.4	X-057 GC LEE011 + everolimus	combi	LEE011	everolimus	NA
X-057	GC	LEE011	275.9	22	0	0	0	X-057 GC LEE011	single agent	LEE011	NA	NA
X-057	GC	LEE011	378.2	22	4	37.1	0	X-057 GC LEE011	single agent	LEE011	NA	NA
X-057	GC	LEE011	527.6	21.2	7	91.2	-3.6	X-057 GC LEE011	single agent	LEE011	NA	NA
X-057	GC	LEE011	643.6	20.6	11	133.3	-6.4	X-057 GC LEE011	single agent	LEE011	NA	NA
X-057	GC	LEE011	823.7	22.3	14	198.6	1.4	X-057 GC LEE011	single agent	LEE011	NA	NA
X-057	GC	LJM716 + trastuzumab	223.7	24.1	0	0	0	X-057 GC LJM716 + trastuzumab	combi	LJM716	trastuzumab	NA
X-057	GC	LJM716 + trastuzumab	212.8	24.4	1	-4.9	1.2	X-057 GC LJM716 + trastuzumab	combi	LJM716	trastuzumab	NA
X-057	GC	LJM716 + trastuzumab	242.9	23.7	5	8.6	-1.7	X-057 GC LJM716 + trastuzumab	combi	LJM716	trastuzumab	NA
X-057	GC	LJM716 + trastuzumab	321.5	23.2	8	43.7	-3.7	X-057 GC LJM716 + trastuzumab	combi	LJM716	trastuzumab	NA
X-057	GC	LJM716 + trastuzumab	435.9	23.7	12	94.9	-1.7	X-057 GC LJM716 + trastuzumab	combi	LJM716	trastuzumab	NA
X-057	GC	LJM716 + trastuzumab	449.9	25.2	15	101.1	4.6	X-057 GC LJM716 + trastuzumab	combi	LJM716	trastuzumab	NA
X-057	GC	LJM716	244.8	24.2	0	0	0	X-057 GC LJM716	single agent	LJM716	NA	NA
X-057	GC	LJM716	198	23.4	1	-19.1	-3.3	X-057 GC LJM716	single agent	LJM716	NA	NA
X-057	GC	LJM716	171	23.2	5	-30.1	-4.1	X-057 GC LJM716	single agent	LJM716	NA	NA
X-057	GC	LJM716	242.7	23.3	8	-0.9	-3.7	X-057 GC LJM716	single agent	LJM716	NA	NA
X-057	GC	LJM716	295.3	23	12	20.6	-5	X-057 GC LJM716	single agent	LJM716	NA	NA
X-057	GC	LJM716	271	23.7	15	10.7	-2.1	X-057 GC LJM716	single agent	LJM716	NA	NA
X-057	GC	everolimus	218.1	22.7	0	0	0	X-057 GC everolimus	single agent	everolimus	NA	NA
X-057	GC	everolimus	198.1	21.1	4	-9.2	-7	X-057 GC everolimus	single agent	everolimus	NA	NA
X-057	GC	everolimus	230.2	22.6	7	5.5	-0.4	X-057 GC everolimus	single agent	everolimus	NA	NA
X-057	GC	everolimus	257.3	22.8	11	18	0.4	X-057 GC everolimus	single agent	everolimus	NA	NA
X-057	GC	everolimus	271.8	23.1	14	24.6	1.8	X-057 GC everolimus	single agent	everolimus	NA	NA
X-057	GC	trastuzumab	244	21.9	0	0	0	X-057 GC trastuzumab	single agent	trastuzumab	NA	NA
X-057	GC	trastuzumab	223.6	22.2	4	-8.4	1.4	X-057 GC trastuzumab	single agent	trastuzumab	NA	NA
X-057	GC	trastuzumab	281.2	21.8	7	15.2	-0.5	X-057 GC trastuzumab	single agent	trastuzumab	NA	NA
X-057	GC	trastuzumab	429.6	22.1	11	76.1	0.9	X-057 GC trastuzumab	single agent	trastuzumab	NA	NA
X-057	GC	trastuzumab	529.3	22.9	14	116.9	4.6	X-057 GC trastuzumab	single agent	trastuzumab	NA	NA
X-064	GC	BYL719 + HSP990	221	22.6	0	0	0	X-064 GC BYL719 + HSP990	combi	BYL719	HSP990	NA
X-064	GC	BYL719 + HSP990	211.2	22.4	4	-4.4	-0.9	X-064 GC BYL719 + HSP990	combi	BYL719	HSP990	NA
X-064	GC	BYL719 + HSP990	284.2	21.2	7	28.6	-6.2	X-064 GC BYL719 + HSP990	combi	BYL719	HSP990	NA
X-064	GC	BYL719 + HSP990	268.2	20.1	11	21.4	-11.1	X-064 GC BYL719 + HSP990	combi	BYL719	HSP990	NA
X-064	GC	BYL719 + HSP990	297.7	19.2	14	34.7	-15	X-064 GC BYL719 + HSP990	combi	BYL719	HSP990	NA
X-064	GC	BYL719 + LJM716	211.5	17.4	0	0	0	X-064 GC BYL719 + LJM716	combi	BYL719	LJM716	NA
X-064	GC	BYL719 + LJM716	183.4	16.9	4	-13.3	-2.9	X-064 GC BYL719 + LJM716	combi	BYL719	LJM716	NA
X-064	GC	BYL719 + LJM716	282	15.7	7	33.3	-9.8	X-064 GC BYL719 + LJM716	combi	BYL719	LJM716	NA
X-064	GC	BYL719 + LJM716	266.1	14.6	11	25.8	-16.1	X-064 GC BYL719 + LJM716	combi	BYL719	LJM716	NA
X-064	GC	BYL719 + LJM716	304	14.5	14	43.7	-16.7	X-064 GC BYL719 + LJM716	combi	BYL719	LJM716	NA
X-064	GC	HSP990	286.3	21.4	0	0	0	X-064 GC HSP990	single agent	HSP990	NA	NA
X-064	GC	HSP990	428.6	22.7	3	49.7	6.1	X-064 GC HSP990	single agent	HSP990	NA	NA
X-064	GC	HSP990	507.4	20.6	7	77.2	-3.7	X-064 GC HSP990	single agent	HSP990	NA	NA
X-064	GC	HSP990	548.1	19.3	10	91.4	-9.8	X-064 GC HSP990	single agent	HSP990	NA	NA
X-064	GC	HSP990	615.3	19.8	13	114.9	-7.5	X-064 GC HSP990	single agent	HSP990	NA	NA
X-064	GC	INC280	202.2	16.3	0	0	0	X-064 GC INC280	single agent	INC280	NA	NA
X-064	GC	INC280	200.3	16.5	1	-0.9	1.2	X-064 GC INC280	single agent	INC280	NA	NA
X-064	GC	INC280	210.6	15.4	5	4.2	-5.5	X-064 GC INC280	single agent	INC280	NA	NA
X-064	GC	INC280	188.5	14.3	8	-6.8	-12.3	X-064 GC INC280	single agent	INC280	NA	NA
X-064	GC	INC280	230.9	14.2	12	14.2	-12.9	X-064 GC INC280	single agent	INC280	NA	NA
X-064	GC	INC280	277.3	13.4	15	37.1	-17.8	X-064 GC INC280	single agent	INC280	NA	NA
X-064	GC	INC280 + trastuzumab	209.6	19.2	0	0	0	X-064 GC INC280 + trastuzumab	combi	INC280	trastuzumab	NA
X-064	GC	INC280 + trastuzumab	174.8	18.9	5	-16.6	-1.6	X-064 GC INC280 + trastuzumab	combi	INC280	trastuzumab	NA
X-064	GC	INC280 + trastuzumab	201.4	17.9	8	-3.9	-6.8	X-064 GC INC280 + trastuzumab	combi	INC280	trastuzumab	NA
X-064	GC	INC280 + trastuzumab	115.7	17.8	12	-44.8	-7.3	X-064 GC INC280 + trastuzumab	combi	INC280	trastuzumab	NA
X-064	GC	INC280 + trastuzumab	55.3	17.1	15	-73.6	-10.9	X-064 GC INC280 + trastuzumab	combi	INC280	trastuzumab	NA
X-064	GC	LEE011 + everolimus	315.9	25.3	0	0	0	X-064 GC LEE011 + everolimus	combi	LEE011	everolimus	NA
X-064	GC	LEE011 + everolimus	355.2	21.4	6	12.4	-15.4	X-064 GC LEE011 + everolimus	combi	LEE011	everolimus	NA
X-064	GC	LEE011 + everolimus	490.5	21.3	11	55.3	-15.8	X-064 GC LEE011 + everolimus	combi	LEE011	everolimus	NA
X-064	GC	LEE011 + everolimus	453.9	21.4	15	43.7	-15.4	X-064 GC LEE011 + everolimus	combi	LEE011	everolimus	NA
X-064	GC	LEE011	242.6	23.6	0	0	0	X-064 GC LEE011	single agent	LEE011	NA	NA
X-064	GC	LEE011	186.4	25.2	3	-23.2	6.8	X-064 GC LEE011	single agent	LEE011	NA	NA
X-064	GC	LEE011	171.6	24.5	7	-29.3	3.8	X-064 GC LEE011	single agent	LEE011	NA	NA
X-064	GC	LEE011	187.1	23.5	10	-22.9	-0.4	X-064 GC LEE011	single agent	LEE011	NA	NA
X-064	GC	LEE011	210.2	21.8	13	-13.4	-7.6	X-064 GC LEE011	single agent	LEE011	NA	NA
X-064	GC	LJM716	240.7	19.1	0	0	0	X-064 GC LJM716	single agent	LJM716	NA	NA
X-064	GC	LJM716	248.2	19.4	1	3.1	1.6	X-064 GC LJM716	single agent	LJM716	NA	NA
X-064	GC	LJM716	304.8	17.9	5	26.6	-6.3	X-064 GC LJM716	single agent	LJM716	NA	NA
X-064	GC	LJM716	422.3	17.6	8	75.4	-7.9	X-064 GC LJM716	single agent	LJM716	NA	NA
X-064	GC	LJM716	550.8	17.6	12	128.8	-7.9	X-064 GC LJM716	single agent	LJM716	NA	NA
X-064	GC	LJM716	467.9	16.9	15	94.4	-11.5	X-064 GC LJM716	single agent	LJM716	NA	NA
X-064	GC	LJM716 + trastuzumab	220.2	24.1	0	0	0	X-064 GC LJM716 + trastuzumab	combi	LJM716	trastuzumab	NA
X-064	GC	LJM716 + trastuzumab	310.8	22.7	6	41.1	-5.8	X-064 GC LJM716 + trastuzumab	combi	LJM716	trastuzumab	NA
X-064	GC	LJM716 + trastuzumab	455.8	23	9	107	-4.6	X-064 GC LJM716 + trastuzumab	combi	LJM716	trastuzumab	NA
X-064	GC	LJM716 + trastuzumab	739.4	22.9	13	235.8	-5	X-064 GC LJM716 + trastuzumab	combi	LJM716	trastuzumab	NA
X-065	GC	BYL719	205.9	27.2	0	0	0	X-065 GC BYL719	single agent	BYL719	NA	NA
X-065	GC	BYL719	217	26.6	4	5.4	-2.2	X-065 GC BYL719	single agent	BYL719	NA	NA
X-065	GC	BYL719	181.1	27.2	8	-12	0	X-065 GC BYL719	single agent	BYL719	NA	NA
X-065	GC	BYL719	164.7	26.9	11	-20	-1.1	X-065 GC BYL719	single agent	BYL719	NA	NA
X-065	GC	BYL719	165.6	27.4	15	-19.6	0.7	X-065 GC BYL719	single agent	BYL719	NA	NA
X-065	GC	BYL719 + LJM716	200.2	27.1	0	0	0	X-065 GC BYL719 + LJM716	combi	BYL719	LJM716	NA
X-065	GC	BYL719 + LJM716	178.1	27.4	2	-11	1.1	X-065 GC BYL719 + LJM716	combi	BYL719	LJM716	NA
X-065	GC	BYL719 + LJM716	132.4	27.1	8	-33.9	0	X-065 GC BYL719 + LJM716	combi	BYL719	LJM716	NA
X-065	GC	BYL719 + LJM716	175.8	24.7	13	-12.2	-8.9	X-065 GC BYL719 + LJM716	combi	BYL719	LJM716	NA
X-065	GC	BYL719 + HSP990	212.4	27.5	0	0	0	X-065 GC BYL719 + HSP990	combi	BYL719	HSP990	NA
X-065	GC	BYL719 + HSP990	169.3	28.8	5	-20.3	4.7	X-065 GC BYL719 + HSP990	combi	BYL719	HSP990	NA
X-065	GC	BYL719 + HSP990	201.2	28.3	9	-5.3	2.9	X-065 GC BYL719 + HSP990	combi	BYL719	HSP990	NA
X-065	GC	BYL719 + HSP990	193	29.5	15	-9.1	7.3	X-065 GC BYL719 + HSP990	combi	BYL719	HSP990	NA
X-065	GC	HSP990	239.4	23.9	0	0	0	X-065 GC HSP990	single agent	HSP990	NA	NA
X-065	GC	HSP990	240.9	24.4	5	0.6	2.1	X-065 GC HSP990	single agent	HSP990	NA	NA
X-065	GC	HSP990	283.8	25.1	10	18.5	5	X-065 GC HSP990	single agent	HSP990	NA	NA
X-065	GC	HSP990	315.4	24.3	15	31.7	1.7	X-065 GC HSP990	single agent	HSP990	NA	NA
X-065	GC	INC280 + trastuzumab	209.9	23.4	0	0	0	X-065 GC INC280 + trastuzumab	combi	INC280	trastuzumab	NA
X-065	GC	INC280 + trastuzumab	202	24.9	5	-3.8	6.4	X-065 GC INC280 + trastuzumab	combi	INC280	trastuzumab	NA
X-065	GC	INC280 + trastuzumab	288.4	24.7	10	37.4	5.6	X-065 GC INC280 + trastuzumab	combi	INC280	trastuzumab	NA
X-065	GC	INC280 + trastuzumab	308.5	24.3	14	47	3.8	X-065 GC INC280 + trastuzumab	combi	INC280	trastuzumab	NA
X-065	GC	INC280	212.9	28	0	0	0	X-065 GC INC280	single agent	INC280	NA	NA
X-065	GC	INC280	217.6	29.7	2	2.2	6.1	X-065 GC INC280	single agent	INC280	NA	NA
X-065	GC	INC280	252.4	28	8	18.6	0	X-065 GC INC280	single agent	INC280	NA	NA
X-065	GC	INC280	365.4	29.1	13	71.6	3.9	X-065 GC INC280	single agent	INC280	NA	NA
X-065	GC	LEE011	231	24.8	0	0	0	X-065 GC LEE011	single agent	LEE011	NA	NA
X-065	GC	LEE011	237.8	25.8	3	2.9	4	X-065 GC LEE011	single agent	LEE011	NA	NA
X-065	GC	LEE011	369.5	24.5	7	60	-1.2	X-065 GC LEE011	single agent	LEE011	NA	NA
X-065	GC	LEE011	432.3	25.2	10	87.1	1.6	X-065 GC LEE011	single agent	LEE011	NA	NA
X-065	GC	LEE011	642.8	25	14	178.3	0.8	X-065 GC LEE011	single agent	LEE011	NA	NA
X-065	GC	LEE011 + everolimus	254.4	28.3	0	0	0	X-065 GC LEE011 + everolimus	combi	LEE011	everolimus	NA
X-065	GC	LEE011 + everolimus	286	27.1	2	12.4	-4.2	X-065 GC LEE011 + everolimus	combi	LEE011	everolimus	NA
X-065	GC	LEE011 + everolimus	289	27.4	6	13.6	-3.2	X-065 GC LEE011 + everolimus	combi	LEE011	everolimus	NA
X-065	GC	LEE011 + everolimus	276.1	28.5	9	8.5	0.7	X-065 GC LEE011 + everolimus	combi	LEE011	everolimus	NA
X-065	GC	LEE011 + everolimus	266.2	29.5	13	4.6	4.2	X-065 GC LEE011 + everolimus	combi	LEE011	everolimus	NA
X-065	GC	LJM716	257.1	27	0	0	0	X-065 GC LJM716	single agent	LJM716	NA	NA
X-065	GC	LJM716	352.1	25.3	5	37	-6.3	X-065 GC LJM716	single agent	LJM716	NA	NA
X-065	GC	LJM716	267.7	26.1	9	4.1	-3.3	X-065 GC LJM716	single agent	LJM716	NA	NA
X-065	GC	LJM716	330.1	26.8	15	28.4	-0.7	X-065 GC LJM716	single agent	LJM716	NA	NA
X-065	GC	LJM716 + trastuzumab	207.6	28.2	0	0	0	X-065 GC LJM716 + trastuzumab	combi	LJM716	trastuzumab	NA
X-065	GC	LJM716 + trastuzumab	221.9	30.4	2	6.9	7.8	X-065 GC LJM716 + trastuzumab	combi	LJM716	trastuzumab	NA
X-065	GC	LJM716 + trastuzumab	189.4	29.3	8	-8.8	3.9	X-065 GC LJM716 + trastuzumab	combi	LJM716	trastuzumab	NA
X-065	GC	LJM716 + trastuzumab	77.1	28.3	13	-62.9	0.4	X-065 GC LJM716 + trastuzumab	combi	LJM716	trastuzumab	NA
X-065	GC	everolimus	293.2	24.4	0	0	0	X-065 GC everolimus	single agent	everolimus	NA	NA
X-065	GC	everolimus	295.2	26.1	4	0.7	7	X-065 GC everolimus	single agent	everolimus	NA	NA
X-065	GC	everolimus	294.3	27.1	8	0.4	11.1	X-065 GC everolimus	single agent	everolimus	NA	NA
X-065	GC	everolimus	299.7	26.4	11	2.2	8.2	X-065 GC everolimus	single agent	everolimus	NA	NA
X-065	GC	everolimus	224.7	25.8	15	-23.4	5.7	X-065 GC everolimus	single agent	everolimus	NA	NA
X-067	GC	BYL719	220	24.4	0	0	0	X-067 GC BYL719	single agent	BYL719	NA	NA
X-067	GC	BYL719	317.2	24.8	4	44.2	1.6	X-067 GC BYL719	single agent	BYL719	NA	NA
X-067	GC	BYL719	310.3	24.8	7	41	1.6	X-067 GC BYL719	single agent	BYL719	NA	NA
X-067	GC	BYL719	272.4	24.7	11	23.8	1.2	X-067 GC BYL719	single agent	BYL719	NA	NA
X-067	GC	BYL719	295.7	25.5	14	34.4	4.5	X-067 GC BYL719	single agent	BYL719	NA	NA
X-067	GC	BYL719 + LJM716	292.3	29.3	0	0	0	X-067 GC BYL719 + LJM716	combi	BYL719	LJM716	NA
X-067	GC	BYL719 + LJM716	473.9	26.3	3	62.1	-10.2	X-067 GC BYL719 + LJM716	combi	BYL719	LJM716	NA
X-067	GC	BYL719 + LJM716	390.4	27.1	6	33.6	-7.5	X-067 GC BYL719 + LJM716	combi	BYL719	LJM716	NA
X-067	GC	BYL719 + LJM716	427.1	26.8	9	46.1	-8.5	X-067 GC BYL719 + LJM716	combi	BYL719	LJM716	NA
X-067	GC	BYL719 + LJM716	513	26.1	14	75.5	-10.9	X-067 GC BYL719 + LJM716	combi	BYL719	LJM716	NA
X-067	GC	BYL719 + HSP990	231.7	25.8	0	0	0	X-067 GC BYL719 + HSP990	combi	BYL719	HSP990	NA
X-067	GC	BYL719 + HSP990	245.2	26.8	2	5.8	3.9	X-067 GC BYL719 + HSP990	combi	BYL719	HSP990	NA
X-067	GC	BYL719 + HSP990	331.1	27.5	8	42.9	6.6	X-067 GC BYL719 + HSP990	combi	BYL719	HSP990	NA
X-067	GC	BYL719 + HSP990	367.6	28.8	13	58.7	11.6	X-067 GC BYL719 + HSP990	combi	BYL719	HSP990	NA
X-067	GC	HSP990	200.6	25.5	0	0	0	X-067 GC HSP990	single agent	HSP990	NA	NA
X-067	GC	HSP990	239.5	26	4	19.4	2	X-067 GC HSP990	single agent	HSP990	NA	NA
X-067	GC	HSP990	277.6	26.7	7	38.4	4.7	X-067 GC HSP990	single agent	HSP990	NA	NA
X-067	GC	HSP990	269.8	23.8	11	34.5	-6.7	X-067 GC HSP990	single agent	HSP990	NA	NA
X-067	GC	HSP990	282.1	25.3	14	40.6	-0.8	X-067 GC HSP990	single agent	HSP990	NA	NA
X-067	GC	INC280 + trastuzumab	214	26.3	0	0	0	X-067 GC INC280 + trastuzumab	combi	INC280	trastuzumab	NA
X-067	GC	INC280 + trastuzumab	226.2	26.6	5	5.7	1.1	X-067 GC INC280 + trastuzumab	combi	INC280	trastuzumab	NA
X-067	GC	INC280 + trastuzumab	300.1	26.1	9	40.2	-0.8	X-067 GC INC280 + trastuzumab	combi	INC280	trastuzumab	NA
X-067	GC	INC280 + trastuzumab	492.4	27.5	15	130.1	4.6	X-067 GC INC280 + trastuzumab	combi	INC280	trastuzumab	NA
X-067	GC	INC280	222.2	27.1	0	0	0	X-067 GC INC280	single agent	INC280	NA	NA
X-067	GC	INC280	224.4	27.5	2	1	1.5	X-067 GC INC280	single agent	INC280	NA	NA
X-067	GC	INC280	240.4	25.9	8	8.2	-4.4	X-067 GC INC280	single agent	INC280	NA	NA
X-067	GC	INC280	237.7	26	13	7	-4.1	X-067 GC INC280	single agent	INC280	NA	NA
X-067	GC	LEE011	285.5	24.1	0	0	0	X-067 GC LEE011	single agent	LEE011	NA	NA
X-067	GC	LEE011	319.6	24.4	4	11.9	1.2	X-067 GC LEE011	single agent	LEE011	NA	NA
X-067	GC	LEE011	383.4	24.2	7	34.3	0.4	X-067 GC LEE011	single agent	LEE011	NA	NA
X-067	GC	LEE011	415.2	24.2	11	45.4	0.4	X-067 GC LEE011	single agent	LEE011	NA	NA
X-067	GC	LEE011	438.7	24.5	14	53.7	1.7	X-067 GC LEE011	single agent	LEE011	NA	NA
X-067	GC	LEE011 + everolimus	309.5	25.8	0	0	0	X-067 GC LEE011 + everolimus	combi	LEE011	everolimus	NA
X-067	GC	LEE011 + everolimus	426.9	25	2	37.9	-3.1	X-067 GC LEE011 + everolimus	combi	LEE011	everolimus	NA
X-067	GC	LEE011 + everolimus	408.6	NA	6	32	-3.1	X-067 GC LEE011 + everolimus	combi	LEE011	everolimus	NA
X-067	GC	LEE011 + everolimus	451	24	9	45.7	-7	X-067 GC LEE011 + everolimus	combi	LEE011	everolimus	NA
X-067	GC	LEE011 + everolimus	396.7	23.3	13	28.2	-9.7	X-067 GC LEE011 + everolimus	combi	LEE011	everolimus	NA
X-067	GC	LJM716 + trastuzumab	206.1	27.5	0	0	0	X-067 GC LJM716 + trastuzumab	combi	LJM716	trastuzumab	NA
X-067	GC	LJM716 + trastuzumab	224.7	27.8	1	9	1.1	X-067 GC LJM716 + trastuzumab	combi	LJM716	trastuzumab	NA
X-067	GC	LJM716 + trastuzumab	249.3	26.1	5	21	-5.1	X-067 GC LJM716 + trastuzumab	combi	LJM716	trastuzumab	NA
X-067	GC	LJM716 + trastuzumab	365	26.2	9	77.1	-4.7	X-067 GC LJM716 + trastuzumab	combi	LJM716	trastuzumab	NA
[truncated: 7,930 more rows]
