# Supplementary material for: Radius additivity score: a novel combination index for tumour growth inhibition in fixed-dose xenograft studies
Source: Front Pharmacol. 2023 Oct 13;14:1272058. doi: 10.3389/fphar.2023.1272058 (PMC10603293; doi:10.3389/fphar.2023.1272058)
Supplement: Supplementary file 1 [file DataSheet1.ZIP › code_complete/data_curation.R]

### perform data curation of the novartis dataset

# - truncate the time series up to 3 weeks
# - some experiments (same tumour, model and treatment) have more than 1 time series
#   unfortunately they are not identified by different IDs. So, we need to do it.

# load libraries
library(tidyverse)

# define truncating time for time series
time.trunc <- 14

# read novartis PDX data
# rename columns
# filter time series up 15 days after start of experiment
# create unique ID for each experiment, tumour type and treatment
df.all <- read_csv("./data/novartis_volumes.csv") %>%
  rename(
    volume = `Volume (mm3)`,
    tumor_type = `Tumor Type`,
    bw = `body weight (g)`,
    vol_diff_perc = `% TVol Difference`,
    bw_diff_perc = `% BW Difference`,
    day = `Days Post T0`,
    model = Model,
    treatment = Treatment
  ) %>%
  filter(
    day <= (time.trunc+1)
  ) %>%
  mutate(
    ID_exp = paste(model, tumor_type, treatment)
  )


# for each model, tumour type and treatment, there should be only 1
# time series, let's see whether this is the case
df.n.series <- df.all %>%
  group_by(ID_exp) %>%
  summarise(
    n.day.0 = sum(day==0)
  ) %>% ungroup()


# there are 3 experiments (all untreated) for which there are multiple time series
# the overall issue here is that these time series cannot be identified
# via a unique ID.
sum( (df.n.series$n.day.0!=1) & (df.n.series$n.day.0!=0) )
idx.multiple.ts <- df.n.series$ID_exp[ (df.n.series$n.day.0!=1) & (df.n.series$n.day.0!=0) ]


# select the data with multiple time series
df.pdx.n.series <- df.all %>%
  filter(ID_exp %in% idx.multiple.ts) %>%
  mutate(idx_prov = NA)


# remove such data from our main dataframe
df.all <- df.all %>%
  filter(
    !(ID_exp %in% df.pdx.n.series$ID_exp)
  )


# give different Model names to the time series having same model, tumour type and treatment
for(i in 1:length(idx.multiple.ts)){
  
  # find indices corresponding to i-th ID
  idx.i <- df.pdx.n.series$ID_exp == idx.multiple.ts[i]
  
  # add sequential number to each time = 0 of the time series
  df.pdx.n.series[idx.i & df.pdx.n.series$day==0,]$idx_prov <- seq(1,sum(idx.i & df.pdx.n.series$day==0),by = 1)

}

df.pdx.n.series <- df.pdx.n.series %>%
  fill(idx_prov) %>%
  mutate(
    model = paste0(model,"-",idx_prov),
    ID_exp = paste(model, tumor_type, treatment)
  ) %>%
  select(-idx_prov)


# merge the new dataset with the new indices for the ID_exp that had multiple time series
# with the dataset containing the other tumour growth curves
df.pdx <- rbind(df.all, df.pdx.n.series)


# now, let's find the indices with at least one day = 0 and time = time.trunc 
# or time.trunc - 1 or time.trunc + 1
# basically certain studies finish at day = 14, others at day = 13, others at 15...
# we are interested in considering 14 days as the cutoff period
# to include as many data as possible, we have kept studies ending also on day 13 and 15
id.time.0 <- unique(df.pdx$ID_exp[df.pdx$day==0])
id.time.t <- unique( df.pdx$ID_exp[ (df.pdx$day==time.trunc) | (df.pdx$day==(time.trunc-1)) | (df.pdx$day==(time.trunc+1)) ] )


# let's consider only the time series with both day = 0, day = time.trunc, 
# day = (time.trunc-1) and day = (time.trunc+1)
# let's filter out the rows with model, treatment, tumor_type and day equal to NA
df.pdx <- df.pdx[ (df.pdx$ID_exp %in% id.time.0) & (df.pdx$ID_exp %in% id.time.t) ,] %>%
  filter(
    !is.na(model),
    !is.na(treatment),
    !is.na(tumor_type),
    !is.na(day)
  )


# now, let's look at the various treatment and cell lines available
unique(df.pdx$tumor_type)
unique(df.pdx$treatment)


# now, let's create another column distinguishing the type of treatment
# i.e., control, single agent and combination
# combination studies include a "+" in the treatment name
df.pdx.2 <- df.pdx %>%
  mutate(
    study = ifelse(treatment=="untreated", "control",
                   ifelse(grepl("\\+",treatment), "combi", "single agent")
    ),
    drug1 = ifelse(treatment=="untreated",NA,
                   ifelse(treatment=="single agent", str_trim(treatment),
                          str_trim(str_split_fixed(treatment, "\\+", 2)[,1]))
    ),
    drug2 = ifelse(treatment=="untreated",NA,
                   ifelse(treatment=="single agent", NA,
                          str_trim(str_split_fixed(treatment, "\\+", 2)[,2]))
    ),
    drug3 = str_split_fixed(drug2,"\\+", 2)[,2],
    drug3 = ifelse(drug3=="",NA,drug3),
    drug2 = str_split_fixed(drug2,"\\+", 2)[,1],
    drug2 = ifelse(drug2=="",NA,drug2),
  )


# now, for each tumour type, we care to keep only the single agent studies
# that are present in a given combination
tt.v <- unique(df.pdx.2$tumor_type)

# let's create the new dataset with only the control data
df.pdx.3 <- df.pdx.2 %>% filter(study == "control")

for(i in 1:length(tt.v)){
  
  df.i <- df.pdx.2 %>% filter(tumor_type == tt.v[i])
  
  # select all the drugs present in a combination
  drug.combi <- unique(c(
    df.i$drug1[df.i$study=="combi"],
    df.i$drug2[df.i$study=="combi"],
    df.i$drug3[df.i$study=="combi"]
  ))
  drug.combi <- drug.combi[!is.na(drug.combi)]
  
  # select all the drugs present in the single agent studies
  drug.sa <- unique(
    df.i$drug1[df.i$study=="single agent"]
  )
  
  # select drugs to be kept for the analysis (present in both single agent and combi studies)
  drug.keep.i <- intersect(drug.combi, drug.sa)
  
  # merge the dataset with both single agent and combi data
  df.pdx.3 <- rbind(
    df.pdx.3,
    df.i %>%
      filter(
        drug1 %in% drug.keep.i,
        ((drug2 %in% drug.keep.i) | is.na(drug2)),
        ((drug3 %in% drug.keep.i) | is.na(drug3))
      )
  )
  
}

# write the final dataset
write_csv(df.pdx.3, "./data/novartis_volumes_curated.csv")
