# Supplementary material for: Radius additivity score: a novel combination index for tumour growth inhibition in fixed-dose xenograft studies
Source: Front Pharmacol. 2023 Oct 13;14:1272058. doi: 10.3389/fphar.2023.1272058 (PMC10603293; doi:10.3389/fphar.2023.1272058)
Supplement: Supplementary file 1 [file DataSheet1.ZIP › code_complete/drugs.csv]

drug	target	other_name	notes	reference
BYL719	PI3K alpha	alpelisib	oral phosphatidylinositol 3-kinase alpha (PI3K?)-selective inhibitor	https://pubmed.ncbi.nlm.nih.gov/29401002/
LJM716	HER3		anti-HER3 immunoglobulin	https://pubmed.ncbi.nlm.nih.gov/28899363/
BKM120	PI3K	buparlsib	oral pan-class I PI3K inhibitor of all class 1 isoforms	https://pubmed.ncbi.nlm.nih.gov/32665311/
encorafenib	BRAF		selective BRAF inhibitor (BRAFi)	https://pubmed.ncbi.nlm.nih.gov/28611198/
LEE011	CDK4/6	ribociclib	orally bioavailable, highly selective, small-molecule inhibitor of CDK4/6	https://pubmed.ncbi.nlm.nih.gov/35298959/
cetuximab	EGFR		monoclonal antibody targeting EGFR	https://pubmed.ncbi.nlm.nih.gov/28363909/
figitumumab"	IGF-IR		fully human monoclonal antibody targeting the insulin-like growth factor type 1 receptor (IGF-IR)	https://pubmed.ncbi.nlm.nih.gov/20628389/
INC280	MET	capmatinib	oral selective mesenchymal-epithelial transition (MET) inhibitor	https://pubmed.ncbi.nlm.nih.gov/34053700/
INC424	JAK1/2	ruxolitinib	a potent Janus kinase (JAK) 1/JAK2 inhibitor	https://pubmed.ncbi.nlm.nih.gov/34224180/
trastuzumab	HER2		monoclonal anti-HER2 antibody	https://pubmed.ncbi.nlm.nih.gov/27129177/
binimetinib	MEK1/2	MEK162	potent, highly selective, orally bioavailable, non?ATP?competitive allosteric inhibitor of MEK1 and MEK2	https://pubmed.ncbi.nlm.nih.gov/31395751/
LJC049	TNKS			Not found a good reference (https://www.ncbi.nlm.nih.gov/pmc/articles/PMC6289580/)
HSP990	HSP90		potent and selective synthetic small-molecule HSP90 inhibitor	https://pubmed.ncbi.nlm.nih.gov/25625276/
everolimus	mTOR	Afinitor	mammalian target of rapamycin (mTOR) inhibitor everolimus	https://pubmed.ncbi.nlm.nih.gov/25344362/
LGH447	PIM	PIM447	a novel pan-PIM inhibitor	https://pubmed.ncbi.nlm.nih.gov/31092894/
