# Supplementary material for: Radius additivity score: a novel combination index for tumour growth inhibition in fixed-dose xenograft studies
Source: Front Pharmacol. 2023 Oct 13;14:1272058. doi: 10.3389/fphar.2023.1272058 (PMC10603293; doi:10.3389/fphar.2023.1272058)
Supplement: Supplementary file 1 [file DataSheet1.ZIP › code_complete/PD_model_synergy_2.R]

### PD modelling to test synergy

## Outline
# 1) read data
# 2) control PD model
# 3) drug 1 and 2 PD model
# 4) additivity prediction
# 5) plot results

# load libraries
library(tidyverse)

# create output directory
dir.results <- "./results_PD_models_synergy_2"
dir.create(file.path(dir.results))


### 1) load data ----------------------------------------------------------------------------------

# read all the 2 drugs combi dataset
df.pdx <- read_csv("./data/novartis_volumes_curated.csv") %>%
  filter(is.na(drug3)) %>%
  filter(
    !(  ( (tumor_type == "CRC") & (treatment == "INC424") ) |
          ( (tumor_type == "CRC") & (treatment == "INC424 + binimetinib") )  |
          ( (tumor_type == "CRC") & (treatment == "BKM120 + binimetinib") ) )
  )

# filter out only the combi
df.combi <- df.pdx %>%
  filter(study == "combi") %>%
  select(tumor_type, treatment, drug1, drug2) %>%
  distinct()

# define combi length
combi.length <- dim(df.combi)[1]

# initialize output dataset
df.out <- tibble(
  tumor_type     = character(),
  combi          = character(),
  TGI_combi_fit  = numeric(),
  TGI_combi_pred = numeric(),
  class          = character()
)

########################################################################################################################
# for all the combinations
########################################################################################################################

for(jj in 1:combi.length){
  
  
  # filter to selected single agent and combi therapy
  idx.sel <- 1
  tumor.type.sel <- df.combi$tumor_type[jj]
  treatment.sel  <- list(
    c(df.combi$drug1[jj],
      df.combi$drug2[jj],
      df.combi$treatment[jj],
      "untreated")
  )
  
  df.pdx.f <- df.pdx %>%
    filter(
      tumor_type == tumor.type.sel[idx.sel],
      treatment %in% treatment.sel[[idx.sel]]
    ) %>%
    rename(
      dv = volume, 
      time = day,
      id = ID_exp
    ) %>%
    mutate(
      dv  = (3/4/pi*dv)^(1/3),
      cmt = "R"
    )
  
  # create separate datasets
  df.pdx.control <- df.pdx.f %>% filter(treatment == "untreated")
  
  
  ### 2) control PD model ---------------------------------------------------------------------
  
  
  # fit control
  # control is just a simple linear regression over the radius
  fit.control <- lm(dv ~ time, data = df.pdx.control)
  
  # some QC plot...
  df.c2 <- df.pdx.control %>%
    mutate(
      pred = unname(fit.control$coefficients["(Intercept)"] + fit.control$coefficients["time"]*time)
    )
  # ggplot(df.c2) + geom_line(aes(time,pred)) + geom_point(aes(time,dv))
  
  
  # add R0 and g as covariates to treated datasets
  df.pdx.drug1 <- df.pdx.f %>% 
    filter(treatment == unique(drug1[study=="combi"])) %>%
    mutate(
      # R0 = exp(unname(fit.pd.control$fixef["lR0"])),
      g = unname(fit.control$coefficients["time"])
    )
  
  df.pdx.drug2 <- df.pdx.f %>% 
    filter(treatment == unique(drug2[study=="combi"])) %>%
    mutate(
      # R0 = exp(unname(fit.pd.control$fixef["lR0"])),
      g = unname(fit.control$coefficients["time"])
    )
  
  df.pdx.combi <- df.pdx.f %>% 
    filter(study == "combi") %>%
    mutate(
      # R0 = exp(unname(fit.pd.control$fixef["lR0"])),
      g = unname(fit.control$coefficients["time"])
    )
  
  
  
  ### 3) drug 1 & 2 PD model ----------------------------------------------------------------------
  
  
  # fit control (drug 1 and 2)
  # also here, we are going to calculate the net (control - drug effect) growth
  # simply as a linear regression
  fit.pd.drug1 <- lm(dv ~ time, data = df.pdx.drug1)
  fit.pd.drug2 <- lm(dv ~ time, data = df.pdx.drug2)
  fit.pd.combi <- lm(dv ~ time, data = df.pdx.combi)
  
  # definition of model parameters
  params <- c(
    R0    = unname(fit.pd.combi$coefficients["(Intercept)"]),
    g     = unname(fit.control$coefficients["time"]),
    phi.1 = unname(fit.control$coefficients["time"]) - unname(fit.pd.drug1$coefficients["time"]),
    phi.2 = unname(fit.control$coefficients["time"]) - unname(fit.pd.drug2$coefficients["time"]),
    net.growth.combi = unname(fit.pd.combi$coefficients["time"])
  )
  
  ### 4) additivity prediction --------------------------------------------------------------------
  
  # create output dataset for fitting
  df.sim <- df.pdx.combi %>%
    select(time) %>% distinct() %>% arrange(time) %>%
    mutate(
      
      # calculate the radius
      Rc = params["R0"] + params["g"]*time,
      R1 = params["R0"] + (params["g"] - params["phi.1"])*time,
      R2 = params["R0"] + (params["g"] - params["phi.2"])*time,
      Rcombi.pred = params["R0"] + (params["g"] - params["phi.1"]  - params["phi.2"])*time,
      Rcombi.fit  = params["R0"] + params["net.growth.combi"]*time,
      
      # calculate the volume
      Vc = 4/3*pi*Rc^3,
      V1 = 4/3*pi*R1^3,
      V2 = 4/3*pi*R2^3,
      Vcombi.pred = 4/3*pi*Rcombi.pred^3,
      Vcombi.fit = 4/3*pi*Rcombi.fit^3
      
    )
  
  ### 5) plot data ----------------------------------------------------------------
  
  # order treatment
  vect.treat <- c(
    "untreated",
    unique(df.pdx.combi$drug1),
    unique(df.pdx.combi$drug2),
    unique(df.pdx.combi$treatment)
  )
  
  # convert rad to vol
  df.pdx.f <- df.pdx.f %>% mutate(dv = 4/3*pi*dv^3)
  
  # main plot
  gg.plot <- ggplot() + 
    
    # plot control
    geom_line(df.pdx.f %>% mutate(treatment = factor(treatment,levels = vect.treat)), 
              mapping = aes(time, dv, group = model), alpha = 0.75, color = "steelblue", size = 0.4) + 
    
    # plot control fit
    geom_line(df.sim %>% mutate(treatment = "untreated", treatment = factor(treatment,levels = vect.treat)),
              mapping = aes(time, Vc), alpha = 0.8, color = "red", size = 1) +
    
    # plot drug 1
    geom_line(df.sim %>% mutate(treatment = vect.treat[2], treatment = factor(treatment,levels = vect.treat)),
              mapping = aes(time, V1), alpha = 0.8, color = "red", size = 1) +
    
    # plot drug 2
    geom_line(df.sim %>% mutate(treatment = vect.treat[3], treatment = factor(treatment,levels = vect.treat)),
              mapping = aes(time, V2), alpha = 0.8, color = "red", size = 1) +
    
    # plot combi fit
    geom_line(df.sim %>% mutate(treatment = vect.treat[4], treatment = factor(treatment,levels = vect.treat)),
              mapping = aes(time, Vcombi.fit), alpha = 0.8, color = "red", size = 1) +
    
    # plot combi pred
    geom_line(df.sim %>% mutate(treatment = vect.treat[4], treatment = factor(treatment,levels = vect.treat)),
              mapping = aes(time, Vcombi.pred), alpha = 0.8, color = "red", size = 1, linetype = "dashed") +
    
    scale_y_log10() + 
    facet_wrap(~treatment) + 
    theme_bw() +
    ylab("tumour volume [mm3]") + xlab("time [days]") + 
    labs(title = paste("Novartis PDX dataset | tumour growth"),
         subtitle  = paste("tumour type",tumor.type.sel[idx.sel],"|","combi",treatment.sel[[idx.sel]][3],
                           "\nfits (red continuous) vs combi pred (red dashed)"),) +
    theme(text = element_text(size=14))
  
  
  # save the plots
  gg.names.i <- paste(tumor.type.sel[idx.sel],
                      treatment.sel[[idx.sel]][1],
                      treatment.sel[[idx.sel]][2],
                      sep = "_")
  ggsave(
    paste(gg.names.i,"png",sep="."),
    device = "png",
    plot = gg.plot,
    path = dir.results,
    scale = 1,
    units = c("cm"),
    dpi = 300,
    width  = 18,
    height = 15
  )
  
  
  ### see create dataset of predicted synergy - antagonism ----------------------------------------------------------------------------------
  
  # fitted control volumes at the beginning and end of time series
  V.c.in  <- df.sim$Vc[which.min(df.sim$time)]
  V.c.end <- df.sim$Vc[which.max(df.sim$time)]
  
  # fitted combi volumes at the beginning and end of time series
  V.combi.in  <- df.sim$Vcombi.fit[which.min(df.sim$time)]
  V.combi.end <- df.sim$Vcombi.fit[which.max(df.sim$time)]
  
  # predicted combi volumes at the beginning and end of time series
  V.combi.pred.in  <- df.sim$Vcombi.pred[which.min(df.sim$time)]
  V.combi.pred.end <- df.sim$Vcombi.pred[which.max(df.sim$time)]
  
  # calculated fitted and observed TGI
  TGI_combi_fit  <- ( 1 - (V.combi.end - V.combi.in) / (V.c.end - V.c.in) ) * 100
  TGI_combi_pred <- ( 1 - (V.combi.pred.end - V.combi.pred.in) / (V.c.end - V.c.in) ) * 100
  
  df.out <- rbind(
    df.out,
    tibble(
      tumor_type = tumor.type.sel,
      combi = df.combi$treatment[jj],
      TGI_combi_fit = TGI_combi_fit,
      TGI_combi_pred = TGI_combi_pred,
      class = ifelse(
        TGI_combi_pred > TGI_combi_fit, "antagonist",
        ifelse(
          TGI_combi_pred < TGI_combi_fit, "synergic", "additive"
        )
      )
    )
  )
  
}


write_csv(df.out,paste0(dir.results,"/TGI_pred_model.csv"))
