# Supplementary material for: Radius additivity score: a novel combination index for tumour growth inhibition in fixed-dose xenograft studies
Source: Front Pharmacol. 2023 Oct 13;14:1272058. doi: 10.3389/fphar.2023.1272058 (PMC10603293; doi:10.3389/fphar.2023.1272058)
Supplement: Supplementary file 1 [file DataSheet1.ZIP › code_complete/plot_data.R]

# plot novartis curated dataset

# load libraries
library(tidyverse)


# create output directory
dir.results <- "./results_plot_data"
dir.create(file.path(dir.results))


# read novartis PDX curated dataset
df.pdx <- read_csv("./data/novartis_volumes_curated.csv")

# select single agent and combi with 2 drugs
df.pdx.2 <- df.pdx %>%
  filter(is.na(drug3))


### plot data -----------------------------------------------------------------------------

# some support variables for plots
gg.list  <- list()
gg.names <- c()
kk <- 0


# for each tumour type and combi I want a plot with control, single agent and combi
tt.v <- unique(df.pdx.2$tumor_type)


# for loop for each tumour type
for(i in 1:length(tt.v)){
  
  # dataset for tt.v[i]
  df.i   <- df.pdx.2 %>% filter(tumor_type == tt.v[i]) %>% filter(study!="control")
  df.c.i <- df.pdx.2 %>% filter(tumor_type == tt.v[i]) %>% filter(study=="control")
  
  # find all the combi
  df.combi.i <- df.i %>% 
    filter(study=="combi") %>%
    select(treatment,drug1,drug2) %>%
    distinct()
  
  # for loop for each combi
  for(j in 1:dim(df.combi.i)[1]){
    
    # select dataset for that combination
    df.ij <- df.i %>%
      filter(
        ( treatment == df.combi.i$treatment[j] ) |
          ( treatment == df.combi.i$drug1[j] ) |
          ( treatment == df.combi.i$drug2[j] )
      ) %>%
      rbind(df.c.i) %>%
      mutate(
        treatment = factor(treatment, levels = c("untreated",
                                                 df.combi.i$drug1[j],
                                                 df.combi.i$drug2[j],
                                                 df.combi.i$treatment[j]),
                           )
      )
    
    # try a plot
    kk <- kk + 1
    gg.list[[kk]] <- ggplot(df.ij, aes(day, volume, group = ID_exp)) + 
      geom_line(alpha = 0.8, color = "steelblue") + 
      facet_wrap(~treatment) + 
      theme_bw() + 
      # scale_y_continuous(breaks = c(0.2,0.5,0.8,1,1.25,2)) + 
      scale_y_log10() +
      xlab("time [days]") + ylab("tumor volume [mm3]") + 
      labs(title = "Tumour volume",
           subtitle  = paste("tumour type",tt.v[i],"|","combi",df.combi.i$treatment[j]),
           color = "combi") +
      theme(text = element_text(size=14))
            # axis.text.x = element_text(angle = 90, vjust = 0.5, hjust=1))
    gg.names[kk] <- paste0(tt.v[i],"_",gsub(" \\+ ","_",df.combi.i$treatment[j]))
    
  }
  
  
  
}


# print the plots
for(i in 1:length(gg.names)){
  ggsave(
    paste(gg.names[i],"png",sep="."),
    device = "png",
    plot = gg.list[[i]],
    path = dir.results,
    scale = 1,
    units = c("cm"),
    dpi = 300,
    width  = 20,
    height = 15
  )
}
