# Supplementary material for: Radius additivity score: a novel combination index for tumour growth inhibition in fixed-dose xenograft studies
Source: Front Pharmacol. 2023 Oct 13;14:1272058. doi: 10.3389/fphar.2023.1272058 (PMC10603293; doi:10.3389/fphar.2023.1272058)
Supplement: Supplementary file 1 [file DataSheet1.ZIP › code_complete/readme.txt]

In order to reproduce the analysis, please follow the steps below.

- Download Supplementary Table 1 from Gao, H., Korn, J., Ferretti, S. et al. High-throughput screening using patient-derived tumor xenografts to predict clinical trial drug response. Nat Med 21, 1318–1325 (2015). https://doi.org/10.1038/nm.3954

- Open the dowloaded .xlsx file (41591_2015_BFnm3954_MOESM10_ESM.xlsx) and export the sheet "PCT raw data" in a csv file named novartis_volumes.csv. Place the created novartis_volumes.csv file in ./data (where "./" is the directory containing this readme.txt file).

- Run data_curation.R. This script creates a csv file named novartis_volumes_curated.csv (saved in ./data) including all the combination studies of interest for this analysis. Basically, the script re-arranges the dataset in an "analysis-friendly" way, it filters time series up to day 14+-1 and it selects only single dose studies of drugs involved in combination studies.

- Run plot_data.R. This scripts creates one plot for each of the combination studies, showing tumour growth curves. Results are saved in ./results_plot_data. Figure 1 of the main article is generated here.

- Run TGI_combi_2.R. This script calculates the CIs for radius additivity, Bliss, response additivity, highest single agent using all the available data (no bootstrap performed here). It prints some interesting plots for understanding distribution of TGI and relation between the various calculated CIs. Furthermore, it saves the predicted TGI in TGI_ds.csv for all the used models. The latter file will be used later on in the analysis. All the results are saved in ./results_TGI_combi_2.

- Run TGI_combi_2_bootstrap.R. It calculates the CI using the radius additivity, response additivity and Bliss methods with 1,000 bootstrap samples. From the bootstrap distribution it calculates the probability of being synergystic for each combi, for all the CIs. This script generates Figure 2 of the main article, Table S1, Table S2 and Figure S1 of the supplementary. Results are saved in ./results_TGI_combi_2_boot.

-  Run PD_model_synergy_2.R. This script performs a model based analysis for all the considered combination studies (using all the data available, no bootstrap was performed here). The constant radius additivity model is used. For all the considered combi, a plot is generated with fits vs data. A csv file including all the predicted TGI for each combi is created. All the results are saved in ./results_PD_models_synergy_2.

- Run compare_TGI_ra_model_based.R. This script reads the TGI generated from TGI_combi_2.R (calculated using our radius additivity approach) and from PD_model_synergy_2.R (calculated performing the model based analysis). Both of the csv files loaded in the script contians TGI calculated using all the samples (no bootstrap). The script then creates a plot in which the radius additivity TGIs are compared with those derived from the model based analysis. Results are saved in ./results_comp_RA_vs_PD_model.

- ./drugs.csv is a manually curated CSV files in which all the drugs considered in the analysis are reported together with their targets (and a reference in which the drug targets are reported). This information was used to create the Table 1 of the main article.
