# Supplementary material for: Radius additivity score: a novel combination index for tumour growth inhibition in fixed-dose xenograft studies
Source: Front Pharmacol. 2023 Oct 13;14:1272058. doi: 10.3389/fphar.2023.1272058 (PMC10603293; doi:10.3389/fphar.2023.1272058)
Supplement: Supplementary file 1 [file DataSheet1.ZIP › code_complete/results_comp_RA_vs_PD_model/TGI_comparison.csv]

tumor_type	drug1	drug2	CI_RA	CI_model	class_RA	class_model
BRCA	BYL719	LEE011	1.08	1.1	antagonist	antagonist
BRCA	BYL719	LJM716	1.05	1.09	antagonist	antagonist
BRCA	LJM716	trastuzumab	1.12	1.06	antagonist	antagonist
CM	BKM120	encorafenib	1.05	1.04	antagonist	antagonist
CM	encorafenib	binimetinib	1.28	1.27	antagonist	antagonist
CM	LEE011	binimetinib	1.13	1.15	antagonist	antagonist
CM	LEE011	encorafenib	1.05	1.04	antagonist	antagonist
CRC	BKM120	LJC049	1.35	1.57	antagonist	antagonist
CRC	BYL719	binimetinib	1.18	1.11	antagonist	antagonist
CRC	BYL719	cetuximab	1.32	1.21	antagonist	antagonist
CRC	BYL719	encorafenib	1.14	1.02	antagonist	antagonist
CRC	cetuximab	encorafenib	1.23	1.24	antagonist	antagonist
CRC	figitumumab"	binimetinib	0.96	0.91	synergic	synergic
GC	BYL719	HSP990	1.11	1.05	antagonist	antagonist
GC	BYL719	LJM716	1.38	1.33	antagonist	antagonist
GC	INC280	trastuzumab	1.17	1.07	antagonist	antagonist
GC	LEE011	everolimus	1.2	1.11	antagonist	antagonist
GC	LJM716	trastuzumab	1.39	1.35	antagonist	antagonist
NSCLC	BKM120	binimetinib	1.42	1.41	antagonist	antagonist
NSCLC	BYL719	LGH447	0.94	0.89	synergic	synergic
PDAC	BKM120	binimetinib	1.16	1.12	antagonist	antagonist
PDAC	figitumumab"	binimetinib	3.86	3.16	antagonist	antagonist
PDAC	INC424	binimetinib	1.49	1.47	antagonist	antagonist
