# Supplementary material for: Radius additivity score: a novel combination index for tumour growth inhibition in fixed-dose xenograft studies
Source: Front Pharmacol. 2023 Oct 13;14:1272058. doi: 10.3389/fphar.2023.1272058 (PMC10603293; doi:10.3389/fphar.2023.1272058)
Supplement: Supplementary file 1 [file DataSheet1.ZIP › code_complete/results_PD_models_synergy_2/TGI_pred_model.csv]

tumor_type	combi	TGI_combi_fit	TGI_combi_pred	class
GC	BYL719 + HSP990	98.83461403915521	104.04749988051363	antagonist
GC	BYL719 + LJM716	82.59769398462056	109.6911858809302	antagonist
GC	INC280 + trastuzumab	65.75475328119198	70.46274555599894	antagonist
GC	LEE011 + everolimus	94.29041354514179	104.96959921324371	antagonist
GC	LJM716 + trastuzumab	54.265946590389206	73.00469945319402	antagonist
CRC	BKM120 + LJC049	36.07330135311086	56.74201748582579	antagonist
CRC	BYL719 + binimetinib	100.33480858994635	111.52190907164996	antagonist
CRC	BYL719 + encorafenib	59.4616204598028	60.701228707709	antagonist
CRC	BYL719 + cetuximab	70.86874934121937	85.90402918066457	antagonist
CRC	cetuximab + encorafenib	36.05917939826926	44.71421154607441	antagonist
CRC	figitumumab" + binimetinib	92.44894353971317	84.53615026472225	synergic
PDAC	BKM120 + binimetinib	111.58145098151886	124.91539191556144	antagonist
PDAC	figitumumab" + binimetinib	31.724504861777834	100.37505968095624	antagonist
PDAC	INC424 + binimetinib	78.82302325037084	116.02759206001521	antagonist
BRCA	BYL719 + LEE011	106.14115890007628	116.74614355756181	antagonist
BRCA	BYL719 + LJM716	97.67912752925987	106.72533044114243	antagonist
BRCA	LJM716 + trastuzumab	60.70082823937255	64.22370866094695	antagonist
NSCLC	BKM120 + binimetinib	104.18230561810937	147.18967587457405	antagonist
NSCLC	BYL719 + LGH447	100.76802768221704	90.04940304511878	synergic
CM	BKM120 + encorafenib	109.26206979317186	113.11397708330422	antagonist
CM	LEE011 + encorafenib	107.76429666892646	111.88786420802512	antagonist
CM	LEE011 + binimetinib	107.13110382520286	123.30987239058399	antagonist
CM	encorafenib + binimetinib	92.9096898391115	117.82667485195697	antagonist
