# Supplementary material for: Radius additivity score: a novel combination index for tumour growth inhibition in fixed-dose xenograft studies
Source: Front Pharmacol. 2023 Oct 13;14:1272058. doi: 10.3389/fphar.2023.1272058 (PMC10603293; doi:10.3389/fphar.2023.1272058)
Supplement: Supplementary file 1 [file DataSheet1.ZIP › code_complete/results_TGI_combi_2/TGI_all_var.csv]

ID_tgi	tumor_type	treatment	study	drug1	drug2	R.in.m	R.end.m	V.in.m	V.end.m	V.end.control	V.in.control	R.end.control	R.in.control	TGI_combi	TGI_d1	TGI_d2	Gt.c	R.in.d1	R.end.d1	phi.1	R.in.d2	R.end.d2	phi.2	R.end.RA	V.end.RA	TGI_RA	TGI_RA.r	TGI_add	TGI_Bliss	TGI_HSA
BRCA BYL719 + LEE011	BRCA	BYL719 + LEE011	combi	BYL719	LEE011	3.869703082571051	3.7789689979723446	242.72892897050465	226.05212629663103	548.4047180121695	240.44983020350546	5.077744655354635	3.8575534749584355	105.41533949746402	67.73909468835386	64.83819910650669	1.2201911803961991	3.892468797504657	4.35670080800762	0.7559591698932362	3.8235794322878367	4.340068086036253	0.7037025266477821	3.6302325664262316	200.39734099461225	113.7460354265244	119.62565538845007	132.57729379486057	88.6564847078806	67.73909468835386
BRCA BYL719 + LJM716	BRCA	BYL719 + LJM716	combi	BYL719	LJM716	3.7522427056961054	3.7490680107317593	221.2897893334918	220.72857828573433	548.4047180121695	240.44983020350546	5.077744655354635	3.8575534749584355	100.18223807121586	67.73909468835386	53.71977555213883	1.2201911803961991	3.892468797504657	4.35670080800762	0.7559591698932362	3.8212194671193838	4.4784324676226595	0.5629781798929239	3.653496536306144	204.2747601061314	105.52516940011422	108.09268014524562	121.45887024049269	85.0695806128582	67.73909468835386
BRCA LJM716 + trastuzumab	BRCA	LJM716 + trastuzumab	combi	LJM716	trastuzumab	3.763105553531058	4.308456805023231	223.2172791496822	335.0069670144467	548.4047180121695	240.44983020350546	5.077744655354635	3.8575534749584355	63.69932990502794	53.71977555213883	23.93863055463964	1.2201911803961991	3.8212194671193838	4.4784324676226595	0.5629781798929239	3.803852234625911	4.805296017066717	0.21874739795539266	4.20157115607894	310.68749838428755	71.59641795036174	64.06582758568115	77.65840610677847	64.79862750257033	53.71977555213883
CM BKM120 + encorafenib	CM	BKM120 + encorafenib	combi	BKM120	encorafenib	3.6639603296426455	3.2905458449735514	206.0349505727999	149.242476505257	772.4038492426679	212.2419687316934	5.691830257683006	3.700390455088745	110.13858244258559	80.8608029857227	68.54986773568808	1.991439802594261	3.6631518426021894	4.212458956452155	1.4421326887442962	3.684761523953406	4.51579002337024	1.160411303177427	3.052856140315183	119.18116542228022	115.5051223891373	130.68655093321792	149.41067072141075	93.98069722468254	80.8608029857227
CM encorafenib + binimetinib	CM	encorafenib + binimetinib	combi	encorafenib	binimetinib	3.6837561791695848	3.8577046189301925	209.39255749263788	240.47809472391816	772.4038492426679	212.2419687316934	5.691830257683006	3.700390455088745	94.45061538230264	68.54986773568808	90.02575271847941	1.991439802594261	3.684761523953406	4.51579002337024	1.160411303177427	3.65851219183928	3.964404409002236	1.6855475854313053	2.8292370931551134	94.86295290662225	120.44580478799143	142.90961167399004	158.57562045416748	96.86308603759224	90.02575271847941
CM LEE011 + binimetinib	CM	LEE011 + binimetinib	combi	LEE011	binimetinib	3.704923977272329	3.3463384782339243	213.02300765790872	156.96333261425957	772.4038492426679	212.2419687316934	5.691830257683006	3.700390455088745	110.00776329023174	79.10422583281904	90.02575271847941	1.991439802594261	3.679775501112815	4.268465527156169	1.4027497765509063	3.65851219183928	3.964404409002236	1.6855475854313053	2.608066417884378	74.30953618018606	124.76310443530888	155.078619898983	169.12997855129845	97.91580381317728	90.02575271847941
CM LEE011 + encorafenib	CM	LEE011 + encorafenib	combi	LEE011	encorafenib	3.663589746362385	3.324523691326086	205.97244002793485	153.91356793090483	772.4038492426679	212.2419687316934	5.691830257683006	3.700390455088745	109.29354065463048	79.10422583281904	68.54986773568808	1.991439802594261	3.679775501112815	4.268465527156169	1.4027497765509063	3.684761523953406	4.51579002337024	1.160411303177427	3.091868469228313	123.80883596260327	114.66783208996347	128.70894095765723	147.6540935685071	93.42825138676967	79.10422583281904
CRC BKM120 + LJC049	CRC	BKM120 + LJC049	combi	BKM120	LJC049	3.7291122606477476	4.448304494253721	217.22258709650032	368.69914690389334	504.5369393925161	228.2984096516956	4.938572719158847	3.791444987867114	45.16457934035662	69.14752913467149	-12.391363483716479	1.1471277312917327	3.7634283803519333	4.19169225012148	0.7188638615221867	3.798992645142599	5.0520849862742505	-0.10596460983991918	4.263340740257212	324.5926952998168	61.13137862989062	53.42903278888635	56.756165650955005	65.32448732604091	69.14752913467149
CRC BYL719 + binimetinib	CRC	BYL719 + binimetinib	combi	BYL719	binimetinib	3.777549204035803	3.8175659856980024	225.79743232805183	233.04954893953806	504.5369393925161	228.2984096516956	4.938572719158847	3.791444987867114	97.374690410389	60.68152673446249	74.3155147352604	1.1471277312917327	3.7348582041107914	4.273161587059555	0.608824348342969	3.76540545125001	4.127656314129612	0.7848768684121312	3.530975718572436	184.40504673130954	114.98429116154742	121.49485874478083	134.9970414697229	89.90125252779244	74.3155147352604
CRC BYL719 + cetuximab	CRC	BYL719 + cetuximab	combi	BYL719	cetuximab	3.7505673800781985	4.165061902264603	220.9935129624844	302.6585802352222	504.5369393925161	228.2984096516956	4.938572719158847	3.791444987867114	70.4367571933721	60.68152673446249	44.448301544550915	1.1471277312917327	3.7348582041107914	4.273161587059555	0.608824348342969	3.76193635065617	4.479316993184653	0.42974708876324996	3.859123674263712	240.7435717119382	92.8503606039374	90.53668643654245	105.12982827901341	78.15792029424225	60.68152673446249
CRC BYL719 + encorafenib	CRC	BYL719 + encorafenib	combi	BYL719	encorafenib	3.737353130314306	4.259143530763706	218.66587578320042	323.63496556542674	504.5369393925161	228.2984096516956	4.938572719158847	3.791444987867114	62.000561659261265	60.68152673446249	15.312926057670584	1.1471277312917327	3.7348582041107914	4.273161587059555	0.608824348342969	3.7457204713767664	4.768114766279647	0.12473343638885304	4.150923076874217	299.5867938250676	70.70614366584167	63.947349952545665	75.99445279213307	66.70233547261923	60.68152673446249
CRC cetuximab + encorafenib	CRC	cetuximab + encorafenib	combi	cetuximab	encorafenib	3.7376804191655926	4.4492605989182685	218.72332807759508	368.93693913362057	504.5369393925161	228.2984096516956	4.938572719158847	3.791444987867114	45.621774342282116	44.448301544550915	15.312926057670584	1.1471277312917327	3.76193635065617	4.479316993184653	0.42974708876324996	3.7457204713767664	4.768114766279647	0.12473343638885304	4.330327625305222	340.1346497491662	56.04837537128338	48.33642409879897	59.7612276022215	52.95489205281396	44.448301544550915
CRC figitumumab" + binimetinib	CRC	figitumumab" + binimetinib	combi	figitumumab"	binimetinib	3.764693631821751	4.016925170603475	223.4999999999999	271.49999999999983	504.5369393925161	228.2984096516956	4.938572719158847	3.791444987867114	82.62371290310743	7.471271209046981	74.3155147352604	1.1471277312917327	3.785909912187091	4.8669423134527285	0.06609533002609513	3.76540545125001	4.127656314129612	0.7848768684121312	4.060849164675258	280.50408134766417	79.36418160017428	74.1828634445078	81.78678594430737	76.2344722880368	74.3155147352604
GC BYL719 + HSP990	GC	BYL719 + HSP990	combi	BYL719	HSP990	3.842147282775142	3.878042220369294	237.58041458799872	244.3015419708406	562.1968822317255	241.19300230042955	5.1199604692210405	3.861523641498593	97.90621615406008	86.34886882657545	37.30028179204028	1.2584368277224476	3.819770789102341	4.045202805207761	1.0330048116170278	3.8228576800957423	4.701425319326797	0.3798691884913925	3.687710110389169	210.06753110117197	108.57088814400477	112.27214342300182	123.64915061861575	91.44077922206387	86.34886882657545
GC BYL719 + LJM716	GC	BYL719 + LJM716	combi	BYL719	LJM716	3.8801548137231814	4.138972551784004	244.70101494489518	297.0067012614133	562.1968822317255	241.19300230042955	5.1199604692210405	3.861523641498593	83.70559062161085	86.34886882657545	47.48799914579038	1.2584368277224476	3.819770789102341	4.045202805207761	1.0330048116170278	3.8300853756747233	4.585646934501041	0.5028752688961298	3.6027115609324714	195.8741337560115	115.21068256225877	122.04665714470819	133.83686797236584	92.831517881602025	86.34886882657545
GC INC280 + trastuzumab	GC	INC280 + trastuzumab	combi	INC280	trastuzumab	3.8537572093421084	4.409708491204252	239.74063971693002	359.18504982943153	562.1968822317255	241.19300230042955	5.1199604692210405	3.861523641498593	62.790353145243586	41.68359236728985	38.52529100420935	1.2584368277224476	3.8240335788491153	4.651006795074237	0.4314636114973256	3.8772549079702237	4.723643204959952	0.41204853073271863	4.268681894834512	325.8141829328039	73.18613618181311	67.0285646166804	80.2088833714992	64.15015811099238	41.68359236728985
GC LEE011 + everolimus	GC	LEE011 + everolimus	combi	LEE011	everolimus	3.861563804008664	3.980973054673349	241.2005280995966	264.2751472504821	562.1968822317255	241.19300230042955	5.1199604692210405	3.861523641498593	92.81173200902614	48.861681025787426	78.36632937967335	1.2584368277224476	3.8972823733164508	4.616457065316533	0.5392621357223657	3.8478196330498076	4.189780109697804	0.9164763510744516	3.664262144934294	206.0858705738087	110.93901342666122	115.67831254839005	127.2280104054608	88.93690451234686	78.36632937967335
GC LJM716 + trastuzumab	GC	LJM716 + trastuzumab	combi	LJM716	trastuzumab	3.815458707002334	4.463389333475593	232.66383512388597	372.46281647573426	562.1968822317255	241.19300230042955	5.1199604692210405	3.861523641498593	56.449441862892954	47.48799914579038	38.52529100420935	1.2584368277224476	3.8300853756747233	4.585646934501041	0.5028752688961298	3.8772549079702237	4.723643204959952	0.41204853073271863	4.158971735095934	301.3328754711986	78.60803415771494	72.70319649534585	86.01329014999973	67.71840028700754	47.48799914579038
NSCLC BKM120 + binimetinib	NSCLC	BKM120 + binimetinib	combi	BKM120	binimetinib	3.675555096690152	3.5742510674667716	207.99716758558097	191.2686426848594	489.398275053823	213.7047733154522	4.88867622414402	3.7088722206942264	106.06779804211588	94.98790100890926	103.05215125001081	1.1798040034497936	3.757666157801877	3.833981108168837	1.1034890530828338	3.7278853493386945	3.679065379365782	1.2286239734227058	2.5232460736344065	67.29261845850759	151.03658528034512	197.6695298275263	198.04005225892007	100.15297684200837	103.05215125001081
NSCLC BYL719 + LGH447	NSCLC	BYL719 + LGH447	combi	BYL719	LGH447	3.8025290085191537	3.6797136311477088	230.30651142079182	208.70395256665458	489.398275053823	213.7047733154522	4.88867622414402	3.7088722206942264	107.83571564723995	75.86280366387498	37.74959452527467	1.1798040034497936	3.6363908422341065	3.9994082265067097	0.8167866191771904	3.76260560428649	4.550690996967602	0.39171861076868186	3.7738277820230755	225.13076198774857	101.87735633970618	102.43271140055083	113.61239818914966	84.97449741053164	75.86280366387498
PDAC BKM120 + binimetinib	PDAC	BKM120 + binimetinib	combi	BKM120	binimetinib	3.872991481740777	3.7810445454234753	243.3482540735482	226.42479909743074	532.3307141817688	264.95958038944633	5.027641531320868	3.984406800516959	106.32957445184137	57.86528378860562	90.34380329851396	1.0432347308039094	3.7603480718218094	4.310068264288299	0.4935145383374202	3.8862053404437495	4.017740761222795	0.911699310024864	3.5110123641824016	181.29494121099992	123.2086807511343	134.6977633000616	148.2090870871196	95.93138892301484	90.34380329851396
PDAC figitumumab" + binimetinib	PDAC	figitumumab" + binimetinib	combi	figitumumab"	binimetinib	3.8432637727099843	4.718261974814181	237.7875903236081	439.98185025167976	532.3307141817688	264.95958038944633	5.027641531320868	3.984406800516959	24.376929902566157	14.717835787993804	90.34380329851396	1.0432347308039094	3.76033427302725	4.756424083406174	0.04714492042498453	3.8862053404437495	4.017740761222795	0.911699310024864	3.9276542730640447	253.79810026575197	94.01187790355115	91.91068914193168	105.06163908650777	91.76498647240435	90.34380329851396
PDAC INC424 + binimetinib	PDAC	INC424 + binimetinib	combi	INC424	binimetinib	3.9426327910099124	4.228372789098141	256.71284406920734	316.6710902887438	532.3307141817688	264.95958038944633	5.027641531320868	3.984406800516959	77.57489921626754	43.94827881280309	90.34380329851396	1.0432347308039094	3.807267927705665	4.497370488080988	0.35313217042858636	3.8862053404437495	4.017740761222795	0.911699310024864	3.721036041360371	215.81431043829792	115.29654044952993	121.24131253555761	134.29208211131706	94.58753554759573	90.34380329851396
