# Supplementary material for: Radius additivity score: a novel combination index for tumour growth inhibition in fixed-dose xenograft studies
Source: Front Pharmacol. 2023 Oct 13;14:1272058. doi: 10.3389/fphar.2023.1272058 (PMC10603293; doi:10.3389/fphar.2023.1272058)
Supplement: Supplementary file 1 [file DataSheet1.ZIP › code_complete/results_TGI_combi_2/TGI_ds.csv]

tumor_type	drug1	drug2	TGI_d1	TGI_d2	TGI_combi	TGI_HSA	TGI_add	TGI_Bliss	TGI_RA	TGI_RA.r	class_RA	class_Bliss	class_Add
BRCA	BYL719	LEE011	67.73909468835386	64.83819910650669	105.41533949746402	67.73909468835386	132.57729379486057	88.6564847078806	113.7460354265244	119.62565538845007	antagonist	synergy	antagonist
BRCA	BYL719	LJM716	67.73909468835386	53.71977555213883	100.18223807121586	67.73909468835386	121.45887024049269	85.0695806128582	105.52516940011422	108.09268014524562	antagonist	synergy	antagonist
BRCA	LJM716	trastuzumab	53.71977555213883	23.93863055463964	63.69932990502794	53.71977555213883	77.65840610677847	64.79862750257033	71.59641795036174	64.06582758568115	antagonist	antagonist	antagonist
CM	BKM120	encorafenib	80.8608029857227	68.54986773568808	110.13858244258559	80.8608029857227	149.41067072141075	93.98069722468254	115.5051223891373	130.68655093321792	antagonist	synergy	antagonist
CM	encorafenib	binimetinib	68.54986773568808	90.02575271847941	94.45061538230264	90.02575271847941	158.57562045416748	96.86308603759224	120.44580478799143	142.90961167399004	antagonist	antagonist	antagonist
CM	LEE011	binimetinib	79.10422583281904	90.02575271847941	110.00776329023174	90.02575271847941	169.12997855129845	97.91580381317728	124.76310443530888	155.078619898983	antagonist	synergy	antagonist
CM	LEE011	encorafenib	79.10422583281904	68.54986773568808	109.29354065463048	79.10422583281904	147.6540935685071	93.42825138676967	114.66783208996347	128.70894095765723	antagonist	synergy	antagonist
CRC	BKM120	LJC049	69.14752913467149	-12.391363483716479	45.16457934035662	69.14752913467149	56.756165650955005	65.32448732604091	61.13137862989062	53.42903278888635	antagonist	antagonist	antagonist
CRC	BYL719	binimetinib	60.68152673446249	74.3155147352604	97.374690410389	74.3155147352604	134.9970414697229	89.90125252779244	114.98429116154742	121.49485874478083	antagonist	synergy	antagonist
CRC	BYL719	cetuximab	60.68152673446249	44.448301544550915	70.4367571933721	60.68152673446249	105.12982827901341	78.15792029424225	92.8503606039374	90.53668643654245	antagonist	antagonist	antagonist
CRC	BYL719	encorafenib	60.68152673446249	15.312926057670584	62.000561659261265	60.68152673446249	75.99445279213307	66.70233547261923	70.70614366584167	63.947349952545665	antagonist	antagonist	antagonist
CRC	cetuximab	encorafenib	44.448301544550915	15.312926057670584	45.621774342282116	44.448301544550915	59.7612276022215	52.95489205281396	56.04837537128338	48.33642409879897	antagonist	antagonist	antagonist
CRC	figitumumab"	binimetinib	7.471271209046981	74.3155147352604	82.62371290310743	74.3155147352604	81.78678594430737	76.2344722880368	79.36418160017428	74.1828634445078	synergy	synergy	synergy
GC	BYL719	HSP990	86.34886882657545	37.30028179204028	97.90621615406008	86.34886882657545	123.64915061861575	91.44077922206387	108.57088814400477	112.27214342300182	antagonist	synergy	antagonist
GC	BYL719	LJM716	86.34886882657545	47.48799914579038	83.70559062161085	86.34886882657545	133.83686797236584	92.831517881602025	115.21068256225877	122.04665714470819	antagonist	antagonist	antagonist
GC	INC280	trastuzumab	41.68359236728985	38.52529100420935	62.790353145243586	41.68359236728985	80.2088833714992	64.15015811099238	73.18613618181311	67.0285646166804	antagonist	antagonist	antagonist
GC	LEE011	everolimus	48.861681025787426	78.36632937967335	92.81173200902614	78.36632937967335	127.2280104054608	88.93690451234686	110.93901342666122	115.67831254839005	antagonist	synergy	antagonist
GC	LJM716	trastuzumab	47.48799914579038	38.52529100420935	56.449441862892954	47.48799914579038	86.01329014999973	67.71840028700754	78.60803415771494	72.70319649534585	antagonist	antagonist	antagonist
NSCLC	BKM120	binimetinib	94.98790100890926	103.05215125001081	106.06779804211588	103.05215125001081	198.04005225892007	100.15297684200837	151.03658528034512	197.6695298275263	antagonist	synergy	antagonist
NSCLC	BYL719	LGH447	75.86280366387498	37.74959452527467	107.83571564723995	75.86280366387498	113.61239818914966	84.97449741053164	101.87735633970618	102.43271140055083	synergy	synergy	antagonist
PDAC	BKM120	binimetinib	57.86528378860562	90.34380329851396	106.32957445184137	90.34380329851396	148.2090870871196	95.93138892301484	123.2086807511343	134.6977633000616	antagonist	synergy	antagonist
PDAC	figitumumab"	binimetinib	14.717835787993804	90.34380329851396	24.376929902566157	90.34380329851396	105.06163908650777	91.76498647240435	94.01187790355115	91.91068914193168	antagonist	antagonist	antagonist
PDAC	INC424	binimetinib	43.94827881280309	90.34380329851396	77.57489921626754	90.34380329851396	134.29208211131706	94.58753554759573	115.29654044952993	121.24131253555761	antagonist	antagonist	antagonist
