# Supplementary material for: Radius additivity score: a novel combination index for tumour growth inhibition in fixed-dose xenograft studies
Source: Front Pharmacol. 2023 Oct 13;14:1272058. doi: 10.3389/fphar.2023.1272058 (PMC10603293; doi:10.3389/fphar.2023.1272058)
Supplement: Supplementary file 1 [file DataSheet1.ZIP › code_complete/results_TGI_combi_2_boot/TGI_ds.csv]

tumor_type	drug1	drug2	CI_add	p_syn_add	CI_Bliss	p_syn_Bliss	CI_RA	p_syn_RA
BRCA	BYL719	LEE011	1.25 (0.99, 1.49)	0.06	0.84 (0.73, 0.94)	1	1.07 (0.9, 1.22)	0.23
BRCA	BYL719	LJM716	1.21 (0.83, 1.56)	0.18	0.84 (0.67, 1)	0.96	1.05 (0.78, 1.29)	0.37
BRCA	LJM716	trastuzumab	1.24 (0.59, 1.93)	0.25	1.05 (0.59, 1.57)	0.45	1.15 (0.6, 1.73)	0.32
CM	BKM120	encorafenib	1.36 (1.08, 1.61)	0.03	0.86 (0.76, 0.95)	0.99	1.05 (0.9, 1.18)	0.26
CM	encorafenib	binimetinib	1.7 (1.37, 2.01)	0	1.04 (0.91, 1.21)	0.36	1.29 (1.1, 1.51)	0.01
CM	LEE011	binimetinib	1.54 (1.35, 1.72)	0	0.89 (0.82, 0.97)	0.99	1.14 (1.04, 1.25)	0.01
CM	LEE011	encorafenib	1.35 (1.06, 1.6)	0.03	0.85 (0.75, 0.94)	1	1.04 (0.89, 1.18)	0.26
CRC	BKM120	LJC049	1.29 (0.03, 2.58)	0.33	1.56 (0.83, 2.71)	0.1	1.42 (0.45, 2.56)	0.21
CRC	BYL719	binimetinib	1.38 (1.04, 1.73)	0.04	0.93 (0.77, 1.1)	0.78	1.18 (0.93, 1.45)	0.13
CRC	BYL719	cetuximab	1.5 (0.95, 2.07)	0.07	1.12 (0.82, 1.5)	0.29	1.33 (0.89, 1.82)	0.12
CRC	BYL719	encorafenib	1.25 (0.5, 2.11)	0.3	1.11 (0.63, 1.8)	0.4	1.16 (0.53, 1.92)	0.33
CRC	cetuximab	encorafenib	-0.87 (0.26, 2.65)	0.29	-0.72 (0.37, 2.3)	0.36	-1.1 (0.28, 2.45)	0.32
GC	BYL719	HSP990	1.25 (0.93, 1.56)	0.09	0.93 (0.81, 1.07)	0.79	1.1 (0.88, 1.31)	0.2
GC	BYL719	LJM716	1.61 (1.24, 2.03)	0	1.13 (0.93, 1.38)	0.17	1.39 (1.11, 1.71)	0.01
GC	INC280	trastuzumab	1.27 (0.62, 1.99)	0.24	1.02 (0.57, 1.48)	0.48	1.16 (0.63, 1.74)	0.31
GC	LEE011	everolimus	1.36 (1.04, 1.64)	0.04	0.95 (0.82, 1.07)	0.74	1.18 (0.97, 1.36)	0.07
GC	LJM716	trastuzumab	1.53 (0.79, 2.3)	0.1	1.21 (0.74, 1.76)	0.21	1.4 (0.82, 2.06)	0.11
NSCLC	BKM120	binimetinib	1.87 (1.41, 2.39)	0	0.96 (0.79, 1.17)	0.67	1.43 (1.16, 1.76)	0.01
NSCLC	BYL719	LGH447	1.08 (0.55, 1.67)	0.41	0.81 (0.51, 1.19)	0.85	0.96 (0.53, 1.44)	0.56
PDAC	BKM120	binimetinib	1.39 (1.13, 1.62)	0.01	0.9 (0.81, 0.99)	0.96	1.15 (0.97, 1.32)	0.08
PDAC	figitumumab"	binimetinib	4.2 (-10.72, 20.56)	0.1	2.68 (-10.21, 18.5)	0.1	3.38 (-9.76, 18.66)	0.1
PDAC	INC424	binimetinib	1.74 (1.36, 2.1)	0	1.23 (1.05, 1.46)	0.01	1.49 (1.2, 1.79)	0
