# Supplementary material for: Radius additivity score: a novel combination index for tumour growth inhibition in fixed-dose xenograft studies
Source: Front Pharmacol. 2023 Oct 13;14:1272058. doi: 10.3389/fphar.2023.1272058 (PMC10603293; doi:10.3389/fphar.2023.1272058)
Supplement: Supplementary file 1 [file DataSheet1.ZIP › code_complete/sessionInfo.txt]

R version 4.2.1 (2022-06-23 ucrt)
Platform: x86_64-w64-mingw32/x64 (64-bit)
Running under: Windows 10 x64 (build 22621)

Matrix products: default

locale:
[1] LC_COLLATE=English_United Kingdom.utf8  LC_CTYPE=English_United Kingdom.utf8    LC_MONETARY=English_United Kingdom.utf8
[4] LC_NUMERIC=C                            LC_TIME=English_United Kingdom.utf8    

attached base packages:
[1] stats     graphics  grDevices utils     datasets  methods   base     

other attached packages:
 [1] PerformanceAnalytics_2.0.4 xts_0.12.1                 zoo_1.8-10                 boot_1.3-28                forcats_0.5.1             
 [6] stringr_1.4.0              dplyr_1.0.9                purrr_0.3.4                readr_2.1.2                tidyr_1.2.0               
[11] tibble_3.1.7               ggplot2_3.3.6              tidyverse_1.3.1           

loaded via a namespace (and not attached):
 [1] cellranger_1.1.0 pillar_1.7.0     compiler_4.2.1   dbplyr_2.1.1     tools_4.2.1      lattice_0.20-45  jsonlite_1.8.0   lubridate_1.8.0 
 [9] lifecycle_1.0.1  gtable_0.3.0     pkgconfig_2.0.3  rlang_1.0.5      reprex_2.0.1     DBI_1.1.2        cli_3.3.0        rstudioapi_0.13 
[17] haven_2.5.0      xml2_1.3.3       withr_2.5.0      httr_1.4.3       fs_1.5.2         generics_0.1.2   vctrs_0.4.1      hms_1.1.1       
[25] grid_4.2.1       tidyselect_1.1.2 glue_1.6.2       R6_2.5.1         fansi_1.0.3      readxl_1.4.0     tzdb_0.3.0       modelr_0.1.8    
[33] magrittr_2.0.3   scales_1.2.0     backports_1.4.1  ellipsis_0.3.2   rvest_1.0.2      assertthat_0.2.1 colorspace_2.0-3 quadprog_1.5-8  
[41] utf8_1.2.2       stringi_1.7.8    munsell_0.5.0    broom_0.8.0      crayon_1.5.1    
