# Supplementary material for: Radius additivity score: a novel combination index for tumour growth inhibition in fixed-dose xenograft studies
Source: Front Pharmacol. 2023 Oct 13;14:1272058. doi: 10.3389/fphar.2023.1272058 (PMC10603293; doi:10.3389/fphar.2023.1272058)
Supplement: Supplementary file 1 [file DataSheet1.ZIP › code_complete/TGI_combi_2.R]

### compare detection of synergy with different additivity approaches
# TGI pure additivity | TGI Bliss | TGI radius additivity

## Outline
# 1) read curated Novartis PDX dataset
# 2) calculate TGI - single agent, combi and additive
# 3) plot results

# load libraries
library(tidyverse)

# create output directory
dir.results <- "./results_TGI_combi_2"
dir.create(file.path(dir.results))


### 1) read Novartis PDX dataset ------------------------------------------------------------------

# read Novartis PDX curated dataset
# select single agent and combi with 2 drugs
df.pdx <- read_csv("./data/novartis_volumes_curated.csv") %>%
  filter(is.na(drug3))

# remove INC424 single agent, INC424 + binimetinib combi for CRC tumour type
# this is done because there is only 1 curve for both those arms
df.pdx <- df.pdx %>%
  filter(
    !(  ( (tumor_type == "CRC") & (treatment == "INC424") ) |
          ( (tumor_type == "CRC") & (treatment == "INC424 + binimetinib") )  |
          ( (tumor_type == "CRC") & (treatment == "BKM120 + binimetinib") ) )
  )


### 2) calculate TGI ------------------------------------------------------------------------------

# calculate volume and radius at the beginning and end of treatment for each
# tumour growth curve
df.vol.rad <- df.pdx %>%
  
  mutate(ID_tgi = paste(tumor_type, treatment)) %>%
  
  # for each tumour growth curve get the volume and radius at the beginning
  # and end of the study
  group_by(ID_exp, tumor_type, treatment, study, ID_tgi) %>%
  
  summarise(
    drug1 = drug1[1],
    drug2 = drug2[1],
    V.in  = volume[day==0],
    V.end = volume[day==max(day)],
    R.in  = (3/4/pi * V.in)^(1/3),
    R.end = (3/4/pi * V.end)^(1/3)
  ) %>% ungroup() %>%
  
  # calculate the mean of radius and volume at the beginning and end of treatment
  # for each tumour type and treatment
  group_by(ID_tgi, tumor_type, treatment, study) %>%
  
  summarise(
    drug1   = drug1[1],
    drug2   = drug2[1],
    # V.in.m  = mean(V.in),
    # V.end.m = mean(V.end),
    R.in.m  = mean(R.in),
    R.end.m = mean(R.end),
    V.in.m  = 4/3*pi*(R.in.m)^3,
    V.end.m = 4/3*pi*(R.end.m)^3
    # R.in.m  = (3/4/pi*V.in.m)^(1/3),
    # R.end.m = (3/4/pi*V.end.m)^(1/3)
  )


# create a single agent/combi and control datasets
df.control   <- df.vol.rad %>% filter(study=="control")
df.vol.rad.t <- df.vol.rad %>% filter(study!="control")


# calculate TGI for all single agent and combi studies
df.TGI.all <- df.vol.rad.t %>%
  group_by(ID_tgi) %>%
  mutate(
    V.end.control = df.control$V.end.m[df.control$tumor_type==unique(tumor_type)],
    V.in.control  = df.control$V.in.m[df.control$tumor_type==unique(tumor_type)],
    R.end.control = df.control$R.end.m[df.control$tumor_type==unique(tumor_type)],
    R.in.control  = df.control$R.in.m[df.control$tumor_type==unique(tumor_type)],
    TGI = 1 - (V.end.m - V.in.m) / (V.end.control - V.in.control)#(V.end.control - V.end.m) / (V.end.control - V.in.control)
  )


# now, let's derive a dataset for single agent and another one for combi
df.TGI.sa    <- df.TGI.all %>% filter(study=="single agent")
df.TGI.combi <- df.TGI.all %>% filter(study=="combi")


# for all the combination studies, let's add drug 1 and 2 TGI and R.in and R.end
# as columns
df.TGI.combi.2 <- df.TGI.combi %>%
  rename(TGI_combi = TGI) %>%
  group_by(ID_tgi) %>%
  mutate(
    
    # select TGI for day 1 and day 2
    TGI_d1   = df.TGI.sa$TGI[(df.TGI.sa$tumor_type==tumor_type[1]) & (df.TGI.sa$drug1==drug1[1])],
    TGI_d2   = df.TGI.sa$TGI[(df.TGI.sa$tumor_type==tumor_type[1]) & (df.TGI.sa$drug1==drug2[1])],
    
    # calculate control radius growth
    Gt.c = R.end.control - R.in.control,
    
    # calculate parameters for TGI additivity day 1
    R.in.d1  = df.TGI.sa$R.in.m[(df.TGI.sa$tumor_type==tumor_type[1]) & (df.TGI.sa$drug1==drug1[1])],
    R.end.d1 = df.TGI.sa$R.end.m[(df.TGI.sa$tumor_type==tumor_type[1]) & (df.TGI.sa$drug1==drug1[1])],
    phi.1    = R.in.d1 + Gt.c - R.end.d1,
    
    # calculate parameters for TGI additivity day 2
    R.in.d2  = df.TGI.sa$R.in.m[(df.TGI.sa$tumor_type==tumor_type[1]) & (df.TGI.sa$drug1==drug2[1])],
    R.end.d2 = df.TGI.sa$R.end.m[(df.TGI.sa$tumor_type==tumor_type[1]) & (df.TGI.sa$drug1==drug2[1])],
    phi.2    = R.in.d2 + Gt.c - R.end.d2,
    
    # calculate TGI radius additivity
    R.end.RA = R.in.m + Gt.c - phi.1 - phi.2, # R.in.control instead of R.in.m (combi one)??
    R.end.RA = ifelse(R.end.RA>0, R.end.RA, 0),
    V.end.RA = 4/3*pi * (R.end.RA)^3,
    TGI_RA   = (1 - (V.end.RA - V.in.m) / (V.end.control - V.in.control)) * 100,
    TGI_RA.r = (1 - (R.end.RA - R.in.m) / (R.end.control - R.in.control)) * 100,
    
    # calculate TGI pure additivity
    TGI_add = (TGI_d1 + TGI_d2) * 100,
    
    # calculate TGI Bliss additivity
    TGI_Bliss = (TGI_d1 + TGI_d2 - TGI_d1 * TGI_d2) * 100,
    
    # calculate highest single agent TGI
    TGI_HSA = max(TGI_d1, TGI_d2) * 100,
    
    # some corrections
    TGI_d1    = TGI_d1 * 100,
    TGI_d2    = TGI_d2 * 100,
    TGI_combi = TGI_combi * 100
    
    
  ) %>% ungroup()


### 3) plot results -----------------------------------------------------------------------------------

# define some support variables for printing the plots
gg.list <- list()
gg.names <- c(
  "TGI_RA_vs_TGI_combi",
  "TGI_add_vs_TGI_combi",
  "TGI_Bliss_vs_TGI_combi",
  "TGI_HSA_vs_TGI_combi",
  "TGI_RA_vs_TGI_combi_R_formula",
  "calc_TGI_all",
  "calc_TGI_strat",
  "calc_TGI_all_hist",
  "calc_TGI_strat_hist"
)


# TGI radius additivity vs TGI combi
gg.list[[1]] <- ggplot(df.TGI.combi.2, aes(TGI_combi, TGI_RA, color = treatment, shape = tumor_type)) + 
  geom_hline(size = 0.8, alpha = 0.8, color = "red", linetype = "dashed", yintercept = 130) + 
  geom_vline(size = 0.8, alpha = 0.8, color = "red", linetype = "dashed", xintercept = 130) + 
  geom_abline(size = 0.8, alpha = 0.75) + 
  geom_point(size = 4) + 
  xlim(0,200) + ylim(0,200) + 
  theme_bw() + 
  # scale_y_log10() + 
  xlab("TGI % combi") + ylab("TGI % RA") + 
  labs(title = "TGI radius additivity (RA) vs TGI combi",
       subtitle  = "Novartis PDX dataset",
       shape = "tumour type",
       color = "combi") +
  theme(text = element_text(size=18),
        legend.title  = element_text(size=14),
        legend.text  = element_text(size=10))


# TGI pure additivity vs TGI combi
gg.list[[2]] <- ggplot(df.TGI.combi.2, aes(TGI_combi, TGI_add, color = treatment, shape = tumor_type)) + 
  geom_hline(size = 0.8, alpha = 0.8, color = "red", linetype = "dashed", yintercept = 130) + 
  geom_vline(size = 0.8, alpha = 0.8, color = "red", linetype = "dashed", xintercept = 130) + 
  geom_abline(size = 0.8, alpha = 0.75) + 
  geom_point(size = 4) + 
  xlim(0,200) + ylim(0,200) + 
  theme_bw() + 
  # scale_y_log10() + 
  xlab("TGI % combi") + ylab("TGI % add") + 
  labs(title = "TGI pure additivity vs TGI combi",
       subtitle  = "Novartis PDX dataset",
       shape = "tumour type",
       color = "combi") +
  theme(text = element_text(size=18),
        legend.title  = element_text(size=14),
        legend.text  = element_text(size=10))


# TGI Bliss additivity vs TGI combi
gg.list[[3]] <- ggplot(df.TGI.combi.2, aes(TGI_combi, TGI_Bliss, color = treatment, shape = tumor_type)) + 
  geom_hline(size = 0.8, alpha = 0.8, color = "red", linetype = "dashed", yintercept = 130) + 
  geom_vline(size = 0.8, alpha = 0.8, color = "red", linetype = "dashed", xintercept = 130) + 
  geom_abline(size = 0.8, alpha = 0.75) + 
  geom_point(size = 4) + 
  xlim(0,200) + ylim(0,200) + 
  theme_bw() + 
  # scale_y_log10() + 
  xlab("TGI % combi") + ylab("TGI % Bliss") + 
  labs(title = "TGI Bliss vs TGI combi",
       subtitle  = "Novartis PDX dataset",
       shape = "tumour type",
       color = "combi") +
  theme(text = element_text(size=18),
        legend.title  = element_text(size=14),
        legend.text  = element_text(size=10))

# TGI Highest single agent vs TGI combi
gg.list[[4]] <- ggplot(df.TGI.combi.2, aes(TGI_combi, TGI_HSA, color = treatment, shape = tumor_type)) + 
  geom_hline(size = 0.8, alpha = 0.8, color = "red", linetype = "dashed", yintercept = 130) + 
  geom_vline(size = 0.8, alpha = 0.8, color = "red", linetype = "dashed", xintercept = 130) + 
  geom_abline(size = 0.8, alpha = 0.75) + 
  geom_point(size = 4) + 
  xlim(0,200) + ylim(0,200) + 
  theme_bw() + 
  # scale_y_log10() + 
  xlab("TGI % combi") + ylab("TGI % HSA") + 
  labs(title = "TGI highest single agent (HSA) vs TGI combi",
       subtitle  = "Novartis PDX dataset",
       shape = "tumour type",
       color = "combi") +
  theme(text = element_text(size=18),
        legend.title  = element_text(size=14),
        legend.text  = element_text(size=10))

# TGI radius additivity with R instead of V for calculating TGI
gg.list[[5]] <- ggplot(df.TGI.combi.2, aes(TGI_combi, TGI_RA.r, color = treatment, shape = tumor_type)) + 
  geom_hline(size = 0.8, alpha = 0.8, color = "red", linetype = "dashed", yintercept = 130) + 
  geom_vline(size = 0.8, alpha = 0.8, color = "red", linetype = "dashed", xintercept = 130) + 
  geom_abline(size = 0.8, alpha = 0.75) + 
  geom_point(size = 4) + 
  xlim(0,200) + ylim(0,200) + 
  theme_bw() + 
  # scale_y_log10() + 
  xlab("TGI % combi") + ylab("TGI % RA") + 
  labs(title = "TGI radius additivity vs TGI combi",
       subtitle  = "Novartis PDX dataset | TGI formula with R instead of V",
       shape = "tumour type",
       color = "combi") +
  theme(text = element_text(size=18),
        legend.title  = element_text(size=14),
        legend.text  = element_text(size=10))

gg.list[[6]] <- ggplot(df.TGI.all %>% mutate(data = "Novartis PDX dataset")) + 
  geom_boxplot(aes(data, TGI*100)) + 
  geom_jitter(aes(data, TGI*100), alpha = 0.8) + 
  scale_y_continuous(breaks = c(-10, seq(0,120, by = 20)), limits = c(0,120)) + 
  theme_bw() + 
  xlab(NULL) + ylab("TGI %") + 
  labs(title = "Calculated TGI",
       subtitle  = "Novartis PDX dataset | single agents & combi") +
  theme(text = element_text(size=16))

gg.list[[7]] <- ggplot(df.TGI.all %>% mutate(study = factor(study, levels = c("single agent","combi")))) + 
  geom_boxplot(aes(study, TGI*100)) + 
  geom_jitter(aes(study, TGI*100), alpha = 0.8) + 
  scale_y_continuous(breaks = c(-10, seq(0,120, by = 20)), limits = c(0,120)) + 
  theme_bw() + 
  xlab(NULL) + ylab("TGI %") + 
  labs(title = "Calculated TGI",
       subtitle  = "Novartis PDX dataset | single agents & combi") +
  theme(text = element_text(size=16))

gg.list[[8]] <- ggplot(df.TGI.all %>% mutate(data = "Novartis PDX dataset"), aes(TGI*100)) + 
  geom_histogram(aes(y=..density..),color = "grey", fill = "steelblue", bins = 20, alpha = 0.8) +
  geom_density(size = 1) + 
  theme_bw() + 
  ylab("frequency") + xlab("TGI %") + 
  labs(title = "Calculated TGI",
       subtitle  = "Novartis PDX dataset | single agents & combi") +
  theme(text = element_text(size=16))

gg.list[[9]] <- ggplot(df.TGI.all %>% mutate(data = "Novartis PDX dataset"), aes(TGI*100)) + 
  geom_histogram( aes(y=..density.., fill = study),color = "grey", bins = 20, alpha = 0.4) +
  geom_density(aes(color = study), size = 1) + 
  theme_bw() + 
  ylab("frequency") + xlab("TGI %") + 
  labs(title = "Calculated TGI",
       subtitle  = "Novartis PDX dataset | single agents & combi") +
  theme(text = element_text(size=16))


width.v <- c(25,25,25,25,25,15,15,15,17)
height.v <- c(20,20,20,20,20,13,13,13,13)

# print the plots
for(i in 1:length(gg.names)){
  ggsave(
    paste(gg.names[i],"png",sep="."),
    device = "png",
    plot = gg.list[[i]],
    path = dir.results,
    scale = 1,
    units = c("cm"),
    dpi = 300,
    width  = width.v[i],
    height = height.v[i]
  )
}


### print TGI combi dataset --------------------------------------------------------------

df.TGI.print <- df.TGI.combi.2 %>%
  select(
    tumor_type, drug1, drug2, TGI_d1, TGI_d2, TGI_combi, TGI_HSA, TGI_add, TGI_Bliss, TGI_RA, TGI_RA.r
  ) %>%
  mutate(
    class_RA = ifelse(TGI_RA > TGI_combi, "antagonist",
                      ifelse(TGI_RA < TGI_combi, "synergy","additive")),
    class_Bliss = ifelse(TGI_Bliss > TGI_combi, "antagonist",
                      ifelse(TGI_Bliss < TGI_combi, "synergy","additive")),
    class_Add = ifelse(TGI_add > TGI_combi, "antagonist",
                      ifelse(TGI_add < TGI_combi, "synergy","additive"))
  )

write_csv(df.TGI.print, paste0(dir.results,"/TGI_ds.csv"))
write_csv(df.TGI.combi.2, paste0(dir.results,"/TGI_all_var.csv"))


# try something
df.control.2 <- df.control %>%
  mutate(
    V.end.2 = 4/3*pi*R.end.m^3,
    V.in.2  = 4/3*pi*R.in.m^3,
    TGI.false = 1 - (V.end.2 - V.in.2) / (V.end.m - V.in.m)
  )
