# Supplementary material for: Radius additivity score: a novel combination index for tumour growth inhibition in fixed-dose xenograft studies
Source: Front Pharmacol. 2023 Oct 13;14:1272058. doi: 10.3389/fphar.2023.1272058 (PMC10603293; doi:10.3389/fphar.2023.1272058)
Supplement: Supplementary file 1 [file DataSheet1.ZIP › code_complete/TGI_combi_2_bootstrap.R]

### compare detection of synergy with different additivity approaches
# TGI pure additivity | TGI Bliss | TGI radius additivity

## Outline
# 1) read curated Novartis PDX dataset
# 2) calculate TGI - single agent, combi and additive
# 3) plot results

## Todo
# 1) remove CRC figitumumab" & CRC figitumumab" + binimetinib in preprocessing rather than here

# load libraries
library(tidyverse)
library(boot)
library(PerformanceAnalytics)

# create output directory
dir.results <- "./results_TGI_combi_2_boot"
dir.create(file.path(dir.results))


### 1) read Novartis PDX dataset ------------------------------------------------------------------

# read Novartis PDX curated dataset
# select single agent and combi with 2 drugs
df.pdx <- read_csv("./data/novartis_volumes_curated.csv") %>%
  filter(is.na(drug3))

# remove INC424 single agent, INC424 + binimetinib, BKM120 + binimetinib, combi for CRC tumour type
# this is done because there is only 1 curve for both those arms
df.pdx <- df.pdx %>%
  filter(
    !(  ( (tumor_type == "CRC") & (treatment == "INC424") ) |
          ( (tumor_type == "CRC") & (treatment == "INC424 + binimetinib") )  |
          ( (tumor_type == "CRC") & (treatment == "BKM120 + binimetinib") ) )
  )


### 2) calculate TGI ------------------------------------------------------------------------------

# calculate volume and radius at the beginning and end of treatment for each
# tumour growth curve
df.vol.rad <- df.pdx %>%
  
  mutate(ID_tgi = as.factor(paste(tumor_type, treatment))) %>%
  
  # for each tumour growth curve get the volume and radius at the beginning
  # and end of the study
  group_by(ID_exp, tumor_type, treatment, study, ID_tgi) %>%
  
  summarise(
    drug1 = drug1[1],
    drug2 = drug2[1],
    V.in  = volume[day==0],
    V.end = volume[day==max(day)],
    R.in  = (3/4/pi * V.in)^(1/3),
    R.end = (3/4/pi * V.end)^(1/3)
  ) %>% ungroup() 

# see the number of subjects per tumour type and treatment
table(df.vol.rad$ID_tgi)

# CRC figitumumab" & CRC figitumumab" + binimetinib have just one subject
# we can remove them from the analysis
# this should probably be done in the dataset preprocessing
df.vol.rad <- df.vol.rad %>% 
  filter( ! ( ID_tgi %in% c("CRC figitumumab\"","CRC figitumumab\" + binimetinib") ) )

# now, for each ID_tgi (tretment and tumour type) we perform a bootstrap
# for calculating the mean radius and volumes
# these values will then be used for calculating the TGI

# define number of bootstrap samples
n.boot <- 1000

# first of all we need to define the function for calculating the mean of
# volumes and radiuses
mean_vr <- function(data,i){
  data <- data[i,]
  mean.R.in  <- mean(data$R.in)
  mean.R.end <- mean(data$R.end)
  return(c(mean.R.in,mean.R.end))
}

# example of use of boot function
# xxx<-boot(tibble(R.in = df.vol.rad$R.in, R.end = df.vol.rad$R.end), mean_vr, R = n.boot)

# we should then calculate the mean of the radius with bootstrap 
# for each tumour type and treatment
# when we bootstrap, we need to bootstrap R.in and R.end with the same index (they should be paired)

# initialize output dataset
df.out <- tibble(
  ID_tgi    = character(),
  drug1     = character(),
  drug2     = character(),
  treatment = character(),
  study     = character(),
  R.in.m    = numeric(),
  R.end.m   = numeric(),
  V.in.m    = numeric(),
  V.end.m   = numeric(),
  boot.samp = numeric()
)

ID.tgi.v <- unique(df.vol.rad$ID_tgi)
for(i in 1:length(ID.tgi.v)){
  
  # select dataset with given tumour strain and treatment
  df.i <- df.vol.rad %>% filter(ID_tgi == ID.tgi.v[i])
  
  # by setting the seed within the for loop we should assure that
  # sampling indices corresponding to each bootstrap samples are
  # the same for all the iterations (i.e., all the different combi studies)
  # this allow us to perform TGI calculation for each bootstrap index (boot.samp)
  set.seed(123)
  t.boot <- boot(tibble(R.in = df.i$R.in, R.end = df.i$R.end), 
       mean_vr, R = n.boot)
  
  df.out <- rbind(
    df.out,
    tibble(
      ID_tgi     = as.character(ID.tgi.v[i]),
      tumor_type = df.i$tumor_type[1],
      drug1      = df.i$drug1[1],
      drug2      = df.i$drug2[1],
      treatment  = df.i$treatment[1],
      study      = df.i$study[1],
      R.in.m     = t.boot$t[,1],
      R.end.m    = t.boot$t[,2],
      V.in.m     = 4/3*pi*(R.in.m)^3,
      V.end.m    = 4/3*pi*(R.end.m)^3,
      boot.samp  = seq(1,n.boot, by = 1)
    )
  )
  
}

df.vol.rad <- df.out

# create a single agent/combi and control datasets
df.control   <- df.vol.rad %>% filter(study=="control")
df.vol.rad.t <- df.vol.rad %>% filter(study!="control")


# calculate TGI for all single agent and combi studies
df.TGI.all <- df.vol.rad.t %>%
  group_by(ID_tgi, boot.samp) %>%
  mutate(
    V.end.control = df.control$V.end.m[ df.control$tumor_type==unique(tumor_type) & df.control$boot.samp==unique(boot.samp)],
    V.in.control  = df.control$V.in.m[ df.control$tumor_type==unique(tumor_type) & df.control$boot.samp==unique(boot.samp)],
    R.end.control = df.control$R.end.m[ df.control$tumor_type==unique(tumor_type) & df.control$boot.samp==unique(boot.samp)],
    R.in.control  = df.control$R.in.m[ df.control$tumor_type==unique(tumor_type) & df.control$boot.samp==unique(boot.samp)],
    TGI = 1 - (V.end.m - V.in.m) / (V.end.control - V.in.control)#(V.end.control - V.end.m) / (V.end.control - V.in.control)
  ) %>% ungroup()


# now, let's derive a dataset for single agent and another one for combi
df.TGI.sa    <- df.TGI.all %>% filter(study=="single agent")
df.TGI.combi <- df.TGI.all %>% filter(study=="combi")


# for all the combination studies, let's add drug 1 and 2 TGI and R.in and R.end
# as columns
df.TGI.combi.2 <- df.TGI.combi %>%
  rename(TGI_combi = TGI) %>%
  group_by(ID_tgi, boot.samp) %>%
  mutate(
    
    # select TGI for day 1 and day 2
    TGI_d1   = df.TGI.sa$TGI[(df.TGI.sa$tumor_type==tumor_type[1]) & (df.TGI.sa$drug1==drug1[1]) & (df.TGI.sa$boot.samp==boot.samp[1])],
    TGI_d2   = df.TGI.sa$TGI[(df.TGI.sa$tumor_type==tumor_type[1]) & (df.TGI.sa$drug1==drug2[1]) & (df.TGI.sa$boot.samp==boot.samp[1])],
    
    # calculate control radius growth
    Gt.c = R.end.control - R.in.control,
    
    # calculate parameters for TGI additivity day 1
    R.in.d1  = df.TGI.sa$R.in.m[(df.TGI.sa$tumor_type==tumor_type[1]) & (df.TGI.sa$drug1==drug1[1]) & (df.TGI.sa$boot.samp==boot.samp[1])],
    R.end.d1 = df.TGI.sa$R.end.m[(df.TGI.sa$tumor_type==tumor_type[1]) & (df.TGI.sa$drug1==drug1[1]) & (df.TGI.sa$boot.samp==boot.samp[1])],
    phi.1    = R.in.d1 + Gt.c - R.end.d1,
    
    # calculate parameters for TGI additivity day 2
    R.in.d2  = df.TGI.sa$R.in.m[(df.TGI.sa$tumor_type==tumor_type[1]) & (df.TGI.sa$drug1==drug2[1]) & (df.TGI.sa$boot.samp==boot.samp[1])],
    R.end.d2 = df.TGI.sa$R.end.m[(df.TGI.sa$tumor_type==tumor_type[1]) & (df.TGI.sa$drug1==drug2[1]) & (df.TGI.sa$boot.samp==boot.samp[1])],
    phi.2    = R.in.d2 + Gt.c - R.end.d2,
    
    # calculate TGI radius additivity
    R.end.RA = R.in.m + Gt.c - phi.1 - phi.2, # R.in.control instead of R.in.m (combi one)??
    R.end.RA = ifelse(R.end.RA>0, R.end.RA, 0),
    V.end.RA = 4/3*pi * (R.end.RA)^3,
    TGI_RA   = (1 - (V.end.RA - V.in.m) / (V.end.control - V.in.control)) * 100,
    TGI_RA.r = (1 - (R.end.RA - R.in.m) / (R.end.control - R.in.control)) * 100,
    
    # calculate TGI pure additivity
    TGI_add = (TGI_d1 + TGI_d2) * 100,
    
    # calculate TGI Bliss additivity
    TGI_Bliss = (TGI_d1 + TGI_d2 - TGI_d1 * TGI_d2) * 100,
    
    # calculate highest single agent TGI
    TGI_HSA = max(TGI_d1, TGI_d2) * 100,
    
    # some corrections
    TGI_d1    = TGI_d1 * 100,
    TGI_d2    = TGI_d2 * 100,
    TGI_combi = TGI_combi * 100,
    
    # calculate CI
    CI_add   = TGI_add / TGI_combi,
    CI_Bliss = TGI_Bliss / TGI_combi,
    CI_RA    = TGI_RA / TGI_combi
    
  ) %>% ungroup()


# now, for each of the CI I want to calculate the confidence intervals
# if the 95% CI is lower than 1 -> synergy
# if the 5% CI is higher than 1 -> antagonism
# otherwise                     -> additive
ci.low <- 0.05
ci.up  <- 0.95
df.TGI.combi.3 <- df.TGI.combi.2 %>%
  group_by(ID_tgi) %>%
  summarise(
    tumor_type = tumor_type[1],
    drug1 = drug1[1],
    drug2 = drug2[2],
    treatment = treatment[1],
    
    CI_add_mean = mean(CI_add),
    CI_add_lci  = quantile(CI_add, probs = ci.low),
    CI_add_uci  = quantile(CI_add, probs = ci.up),
    class_add   = ifelse(CI_add_uci<1,"synergistic",
                         ifelse(CI_add_lci>1,"antagonistic","additive")),
    p_syn_add   = sum(CI_add<1)/length(CI_add),
    
    CI_Bliss_mean = mean(CI_Bliss),
    CI_Bliss_lci  = quantile(CI_Bliss, probs = ci.low),
    CI_Bliss_uci  = quantile(CI_Bliss, probs = ci.up),
    class_Bliss   = ifelse(CI_Bliss_uci<1,"synergistic",
                         ifelse(CI_Bliss_lci>1,"antagonistic","additive")),
    p_syn_Bliss   = sum(CI_Bliss<1)/length(CI_Bliss),
    
    CI_RA_mean = mean(CI_RA),
    CI_RA_lci  = quantile(CI_RA, probs = ci.low),
    CI_RA_uci  = quantile(CI_RA, probs = ci.up),
    class_RA   = ifelse(CI_RA_uci<1,"synergistic",
                         ifelse(CI_RA_lci>1,"antagonistic","additive")),
    p_syn_RA   = sum(CI_RA<1)/length(CI_RA),
    
    
  ) %>% unique() %>%
  mutate(
    class_RA    = factor(class_RA, levels = c("synergistic","additive","antagonistic")),
    class_Bliss = factor(class_Bliss, levels = c("synergistic","additive","antagonistic")),
    class_add   = factor(class_add, levels = c("synergistic","additive","antagonistic"))
  )
  


### 3) plot results -----------------------------------------------------------------------------------

# define some support variables for printing the plots
gg.list <- list()
gg.names <- c(
  "CI_RA",
  "CI_add",
  "CI_Bliss",
  "prob_synergy",
  "corr_RA_Bliss_add",
  "prob_2"
)

# CI RA
size.point <- 3
gg.list[[1]] <- ggplot(df.TGI.combi.3 %>%
         add_row(class_RA = "synergistic", ID_tgi = "BRCA BYL719 + LEE011",
                 tumor_type = "BRCA") %>%
         mutate(class_RA    = factor(class_RA, levels = c("synergistic","additive","antagonistic"))), 
       aes(ID_tgi, color = tumor_type)) + 
  geom_hline(yintercept = 1, size = 1, alpha = 0.8, color = "grey28") + 
  geom_point(aes(y = CI_RA_mean), size = size.point) +
  geom_errorbar(aes(ymin=CI_RA_lci, ymax=CI_RA_uci), width=.2,
                position=position_dodge(0.05)) + 
  ylim(0,2.5) + 
  theme_bw() +
  ylab("CI") + xlab(NULL) + 
  labs(title = "Combination index radius additivity (Rad-add)",
       subtitle  = "Novartis PDX dataset",
       # color = "class",
       color = "tumour\ntype") +
  theme(text = element_text(size=16),
        axis.text.x = element_text(angle = 90, vjust = 0.5, hjust=1, size=10))
  
# CI add
gg.list[[2]] <- ggplot(df.TGI.combi.3 %>%
                         add_row(class_add = "synergic", ID_tgi = "BRCA BYL719 + LEE011",
                                 tumor_type = "BRCA") %>%
                         mutate(class_add    = factor(class_add, levels = c("synergistic","additive","antagonistic"))), 
                       aes(ID_tgi, color = tumor_type)) + 
  geom_hline(yintercept = 1, size = 1, alpha = 0.8, color = "grey28") + 
  geom_point(aes(y = CI_add_mean), size = size.point) +
  geom_errorbar(aes(ymin=CI_add_lci, ymax=CI_add_uci), width=.2,
                position=position_dodge(0.05)) + 
  ylim(0,2.5) + 
  theme_bw() +
  ylab("CI") + xlab(NULL) + 
  labs(title = "Combination index response additivity (add)",
       subtitle  = "Novartis PDX dataset",
       # color = "class",
       color = "tumour\ntype") +
  theme(text = element_text(size=16),
        axis.text.x = element_text(angle = 90, vjust = 0.5, hjust=1, size=10))

# CI Bliss
gg.list[[3]] <- ggplot(df.TGI.combi.3 %>%
                         add_row(class_Bliss = "synergistic", ID_tgi = "BRCA BYL719 + LEE011",
                                 tumor_type = "BRCA") %>%
                         mutate(class_Bliss    = factor(class_Bliss, levels = c("synergistic","additive","antagonistic"))), 
                       aes(ID_tgi, color = tumor_type)) + 
  geom_hline(yintercept = 1, size = 1, alpha = 0.8, color = "grey28") + 
  geom_point(aes(y = CI_Bliss_mean), size = size.point) +
  geom_errorbar(aes(ymin=CI_Bliss_lci, ymax=CI_Bliss_uci), width=.2,
                position=position_dodge(0.05)) + 
  ylim(0,2.5) + 
  theme_bw() +
  ylab("CI") + xlab(NULL) + 
  labs(title = "Combination index Bliss",
       subtitle  = "Novartis PDX dataset",
       # color = "class",
       color = "tumour\ntype") +
  theme(text = element_text(size=16),
        axis.text.x = element_text(angle = 90, vjust = 0.5, hjust=1, size=10))

# pvalues
df.p.plot <- df.TGI.combi.3 %>%
  select(ID_tgi, p_syn_add, p_syn_Bliss, p_syn_RA) %>%
  pivot_longer(p_syn_add:p_syn_RA, names_to = "method", values_to = "p_val") %>%
  mutate(
    method = ifelse(method=="p_syn_add","add",
                    ifelse(method == "p_syn_Bliss", "Bliss", "Rad-add")),
    method = factor(method, levels = c("add","Bliss","Rad-add"))
  )

gg.list[[4]] <- ggplot(df.p.plot, aes(ID_tgi, p_val, fill = method, width = 0.6)) +
  geom_bar( stat = "identity", position = position_dodge2()) + 
  xlab("probability - synergy") + ylab(NULL) + 
  coord_flip()+ 
  theme_bw() +
  labs(title = "Probability for synergy classification",
       subtitle  = "frequency of Bootstrap samples with CI<1",
       # color = "class",
       color = "method") +
  theme(text = element_text(size=16),
        axis.text.y = element_text(size=10))

# some correlation analysis
df.p.plot2 <- df.TGI.combi.3 %>%
  select(ID_tgi, p_syn_add, p_syn_Bliss, p_syn_RA) %>%
  pivot_longer(p_syn_add:p_syn_Bliss, names_to = "method", values_to = "p_val") %>%
  mutate(
    method = ifelse(method=="p_syn_add","add",
                    ifelse(method == "p_syn_Bliss", "Bliss", "Rad-add")),
    method = factor(method, levels = c("add","Bliss","Rad-add"))
  )

gg.list[[5]] <- ggplot(df.p.plot2, aes(p_syn_RA, p_val)) +
  geom_abline(size = 1, color = "red") + 
  geom_point(size = 3, color = "steelblue") + 
  facet_wrap(~method) + 
  ylim(0,1) + xlim(0,1) + 
  ylab("prob") + xlab("prob Rad add") + 
  theme_bw() +
  labs(title = "Probability for synergy classification",
       subtitle  = "correlation between Rad-add and additive(add)/Bliss") +
  theme(text = element_text(size=16),
        axis.text.y = element_text(size=10))


# probabilities - 2
df.id <- df.TGI.combi %>%
  select(ID_tgi,tumor_type,treatment) %>%
  distinct()

df.prob <- df.TGI.combi.3 %>%
  select(ID_tgi, p_syn_add, p_syn_Bliss, p_syn_RA) %>%
  pivot_longer(p_syn_add:p_syn_RA, names_to = "method", values_to = "prob") %>%
  mutate(
    method = ifelse(method=="p_syn_add","add",
                    ifelse(method == "p_syn_Bliss", "Bliss", "Rad-add")),
    method = factor(method, levels = c("add","Bliss","Rad-add")),
    prob = round(prob,2) * 100,
    prob_text = paste0(prob,"%")
  ) %>%
  left_join(df.id, by = "ID_tgi")

gg.list[[6]] <- ggplot(df.prob, aes(treatment, prob, fill = method, width = 0.8)) +
  geom_bar( stat = "identity", position = position_dodge2()) + 
  geom_text(aes(label = prob_text), position = position_dodge(0.8), size = 3, hjust=-0.1) + # geom_text(aes(label=prob), vjust=1.6, color="black", size=3.5) + 
  facet_wrap(~tumor_type, scales = "free_y", nrow = 3, ncol = 2) + 
  ylab("probability - synergy") + xlab(NULL) + 
  # ylim(c(0,120)) + 
  coord_flip()+ 
  scale_y_continuous(breaks=c(0,25,50,75,100), limits = c(0,120)) + 
  theme_bw() +
  labs(title = NULL,
       # color = "class",
       color = "method") +
  theme(text = element_text(size=16),
        axis.text.y = element_text(size=12))

# 
  
# print the plots
height.v <- c(15,15,15,20,12,20)
width.v  <- c(25,25,25,22,18,27)

for(i in 1:length(gg.names)){
  ggsave(
    paste(gg.names[i],"png",sep="."),
    device = "png",
    plot = gg.list[[i]],
    path = dir.results,
    scale = 1,
    units = c("cm"),
    dpi = 300,
    width  = width.v[i],
    height = height.v[i]
  )
}

# correlation between probabilities
png(filename = paste0(dir.results,"/corr_prob.jpg"), width = 20, height = 15, units = "cm", res = 300)
chart.Correlation(df.TGI.combi.3 %>% select(p_syn_add, p_syn_Bliss, p_syn_RA), histogram=TRUE, pch=14)
dev.off()


### print TGI combi dataset --------------------------------------------------------------

df.TGI.print <- df.TGI.combi.3 %>%
  mutate(
    
    CI_add = paste0(
      round(CI_add_mean,2)," (",
      round(CI_add_lci,2),", ",
      round(CI_add_uci,2),")"
    ),
    p_syn_add = round(p_syn_add,2),
    
    CI_Bliss = paste0(
      round(CI_Bliss_mean,2)," (",
      round(CI_Bliss_lci,2),", ",
      round(CI_Bliss_uci,2),")"
    ),
    p_syn_Bliss = round(p_syn_Bliss,2),
    
    CI_RA = paste0(
      round(CI_RA_mean,2)," (",
      round(CI_RA_lci,2),", ",
      round(CI_RA_uci,2),")"
    ),
    p_syn_RA = round(p_syn_RA,2)
    
  ) %>%
  select(tumor_type, drug1, drug2, CI_add, p_syn_add, CI_Bliss, p_syn_Bliss, CI_RA, p_syn_RA)

write_csv(df.TGI.print, paste0(dir.results,"/TGI_ds.csv"))


### calculate correlation and test -----------------------------------------------------------

# RA vs add
cor(df.TGI.combi.3$p_syn_RA, df.TGI.combi.3$p_syn_add)
cor.test(df.TGI.combi.3$p_syn_RA, df.TGI.combi.3$p_syn_add)

# RA vs Bliss
cor(df.TGI.combi.3$p_syn_RA, df.TGI.combi.3$p_syn_Bliss)
cor.test(df.TGI.combi.3$p_syn_RA, df.TGI.combi.3$p_syn_Bliss)
